# Supplementary material for: RNA-Seq Analyses for Two Silkworm Strains Reveals Insight into Their Susceptibility and Resistance to Beauveria bassiana Infection
Source: Int J Mol Sci. 2017 Feb 10;18(2):234. doi: 10.3390/ijms18020234 (PMC5343773; doi:10.3390/ijms18020234)
Supplement: Supplementary file 1 [file ijms-18-00234-s001.zip]

Archive with 4 entries (4 files):
- ijms-167379 suppl.pdf
- Table  S3 List of differentially expressed genes.xls
- Table S2 qRT-PCR primers and results.xlsx
- Table S4 Results of KEGG pathway enrichment analysis.xlsx
