# Supplementary material for: RNA-Seq Analyses for Two Silkworm Strains Reveals Insight into Their Susceptibility and Resistance to Beauveria bassiana Infection
Source: Int J Mol Sci. 2017 Feb 10;18(2):234. doi: 10.3390/ijms18020234 (PMC5343773; doi:10.3390/ijms18020234)
Supplement: Supplementary file 1 [file ijms-18-00234-s001.zip › Table S3 List of differentially expressed genes.xls]

## Sheet: K8 immersion
gene	control	treat	log2(Fold_change)	p-value	q-value
BGIBMGA004006	0	1544.42	10.6129	2.88e-228	5.18e-225
BGIBMGA001359	0	471.144	9.88003	5.13e-79	2.93e-76
BGIBMGA004292	2.52995	1059.84	8.71052	1.43e-203	2e-200
BGIBMGA004291	7.20562	2626.18	8.50963	0	0
BGIBMGA009092	0	61.908	6.91629	1.81e-15	3.21e-13
BGIBMGA001360	0	77.2316	6.77869	4.9e-19	1.04e-16
BGIBMGA009093	0	44.563	6.70247	1.17e-11	1.57e-09
BGIBMGA002765	0	43.421	6.44032	1.7e-11	2.2e-09
BGIBMGA004476	3.19355	124.655	5.28663	4.18e-30	1.17e-27
BGIBMGA007592	8.85756	107.834	3.60575	7.44e-22	1.8e-19
BGIBMGA008279	3.73778	27.4907	2.87869	1.26e-05	0.00090869
BGIBMGA009527	9.77249	61.3206	2.64957	4.63e-10	5.44e-08
BGIBMGA008859	155.157	816.27	2.39532	1.06e-101	8.36e-99
BGIBMGA004401	29.0879	144.213	2.30971	1.43e-18	3e-16
BGIBMGA008135	4.71596	23.3668	2.30884	0.000401267	0.0209325
BGIBMGA013803	8.56537	39.9926	2.22315	6.22e-06	0.000473892
BGIBMGA005711	15.2073	68.9144	2.18004	4.74e-09	4.97e-07
BGIBMGA000667	9.69209	43.0713	2.15185	4.44e-06	0.000342192
BGIBMGA008860	11.3379	49.4518	2.12487	1.08e-06	9.04e-05
BGIBMGA004455	28.7754	118.972	2.04771	1.62e-13	2.52e-11
BGIBMGA009094	864.539	2911.92	1.75197	5.22e-234	1.09e-230
BGIBMGA001348	13.0265	43.258	1.73152	8.04e-05	0.00490414
BGIBMGA002175	320.333	1025.76	1.67905	1.41e-78	7.7e-76
BGIBMGA001508	127.381	397.748	1.64271	1.47e-30	4.2e-28
BGIBMGA005397	17.0703	50.7126	1.57086	7.4e-05	0.00456231
BGIBMGA000590	16.8287	49.6577	1.56109	9.52e-05	0.00567469
BGIBMGA004541	344.088	1013.79	1.55891	1.79e-69	8.68e-67
BGIBMGA001333	29.8915	86.3356	1.53022	4.08e-07	3.61e-05
BGIBMGA001213	154.991	446.376	1.52607	1.41e-30	4.12e-28
BGIBMGA004398	557.467	1537.12	1.46328	1.39e-94	9.72e-92
BGIBMGA002626	689.038	1898.14	1.46193	3.4e-116	3.28e-113
BGIBMGA001308	28.0725	77.2542	1.46046	3.9e-06	0.000302953
BGIBMGA004404	94.2501	255.935	1.44121	9.29e-17	1.74e-14
BGIBMGA007466	26.5986	71.9412	1.43547	1.12e-05	0.000821285
BGIBMGA008711	102.152	251.313	1.29877	4.03e-14	6.41e-12
BGIBMGA000691	30.1934	72.6739	1.2672	6.85e-05	0.00428233
BGIBMGA010961	129.718	309.533	1.25472	3.67e-16	6.79e-14
BGIBMGA004403	163.953	377.923	1.20481	3.42e-18	6.94e-16
BGIBMGA007496	42.4115	97.3804	1.19918	1.1e-05	0.000814434
BGIBMGA014204	66.6927	152.786	1.19591	3.93e-08	3.92e-06
BGIBMGA011266	7002.74	15953.7	1.1879	0	0
BGIBMGA009614	62.7657	141.333	1.17105	2.12e-07	1.9e-05
BGIBMGA002629	53.5622	120.085	1.16477	1.93e-06	0.000157943
BGIBMGA004400	788.52	1761.53	1.15961	8.84e-74	4.45e-71
BGIBMGA009392	29.5343	64.695	1.13127	0.000660249	0.0318033
BGIBMGA005042	28.1683	61.6689	1.13047	0.000890852	0.0413277
BGIBMGA007040	57.2919	124.436	1.11901	2.9e-06	0.000230468
BGIBMGA009641	28.4203	61.5794	1.11553	0.00103173	0.047339
BGIBMGA009101	108.635	232.45	1.09743	3.29e-10	3.97e-08
BGIBMGA011573	283.152	596.741	1.07553	4.55e-23	1.17e-20
BGIBMGA001164	108.812	226.156	1.05548	2.14e-09	2.36e-07
BGIBMGA004066	55.8136	113.426	1.02306	3.76e-05	0.00248966
BGIBMGA004605	457.44	925.442	1.01656	1.16e-31	3.47e-29
BGIBMGA005301	165.307	333.286	1.01161	2.68e-12	3.92e-10
BGIBMGA010023	849.305	423.783	-1.00296	1.02e-38	3.38e-36
BGIBMGA011765	58.3977	28.2113	-1.04964	0.000415779	0.021511
BGIBMGA006775	376	181.343	-1.05201	2.89e-19	6.26e-17
BGIBMGA014290	75.8324	36.3006	-1.06282	4.91e-05	0.0031628
BGIBMGA014446	70.068	33.2728	-1.07441	8.34e-05	0.00506646
BGIBMGA002548	1261.76	585.922	-1.10666	2.36e-65	1.06e-62
BGIBMGA002176	155.585	69.8906	-1.15453	6.29e-10	7.32e-08
BGIBMGA000329	135.142	58.6429	-1.20444	2.78e-09	3.02e-07
BGIBMGA000239	140.3	58.5469	-1.26085	3.84e-10	4.59e-08
BGIBMGA000333	252.806	105.24	-1.26434	3.74e-17	7.23e-15
BGIBMGA014294	81.0416	32.7883	-1.30548	1.07e-06	9.02e-05
BGIBMGA000238	139.183	54.9679	-1.34032	7.29e-11	9.25e-09
BGIBMGA011608	85.4889	30.621	-1.48122	4.34e-08	4.26e-06
BGIBMGA009106	171.484	59.3969	-1.52961	2.19e-15	3.77e-13

## Sheet: HY immersion
gene	control	treat	log2(Fold_change)	p-value	q-value
BGIBMGA014097	2.48998	63.4517	4.67145	1.95158e-15	1.83142e-13
BGIBMGA001622	2.05826	39.1388	4.2491	1.10957e-09	6.94174e-08
BGIBMGA014098	16.9787	262.496	3.9505	1.18303e-53	3.54205e-51
BGIBMGA009827	1.20068	15.7822	3.71637	0.000217139	0.00707389
BGIBMGA004386	1.625	21.0104	3.69259	2.07701e-05	0.000826533
BGIBMGA004475	1.02225	13.1156	3.68146	0.000782186	0.0223038
BGIBMGA000610	1.93733	18.7729	3.27651	0.000131691	0.00461286
BGIBMGA001213	3.07343	29.7244	3.27372	1.51682e-06	7.06446e-05
BGIBMGA002175	387.36	2137.31	2.46405	8.81351e-268	1.23144e-264
BGIBMGA013429	3.38106	18.5622	2.45682	0.00115053	0.0312481
BGIBMGA010768	13.8237	75.8456	2.45593	5.03604e-11	3.66059e-09
BGIBMGA005393	3.46193	18.4788	2.41622	0.00132665	0.0354195
BGIBMGA002934	17.2737	78.579	2.18556	5.52603e-10	3.61926e-08
BGIBMGA014257	5.44374	23.4262	2.10545	0.000958583	0.0267871
BGIBMGA004072	7.2592	27.6249	1.92809	0.000749319	0.0215622
BGIBMGA004404	80.5487	304.537	1.91869	6.89428e-29	1.27494e-26
BGIBMGA007495	6.26616	23.6067	1.91354	0.00194126	0.049516
BGIBMGA004123	2705.06	9696.58	1.84182	0	0
BGIBMGA004115	84.6053	302.575	1.83847	4.49196e-27	7.6333e-25
BGIBMGA004798	27.9674	99.1768	1.82626	8.33137e-10	5.31812e-08
BGIBMGA013782	163.832	544.011	1.73142	2.12587e-43	5.34655e-41
BGIBMGA004040	164.512	512.835	1.6403	7.23502e-38	1.54204e-35
BGIBMGA013545	16.1794	49.8999	1.62487	6.82092e-05	0.00250067
BGIBMGA004124	1254.23	3827.08	1.60944	4.44029e-263	5.58367e-260
BGIBMGA011616	78.6929	238.331	1.59866	8.46619e-18	9.50557e-16
BGIBMGA000590	11.9126	35.0313	1.55616	0.00126205	0.033911
BGIBMGA010536	44.1001	126.814	1.52386	1.61325e-09	9.94445e-08
BGIBMGA014452	18.2305	51.3514	1.49405	0.000158225	0.00536301
BGIBMGA014453	14.0499	39.0802	1.47588	0.00110275	0.0301459
BGIBMGA013586	16.316	45.1316	1.46785	0.000481525	0.0144515
BGIBMGA009108	123.555	340.247	1.46143	1.28215e-21	1.75251e-19
BGIBMGA004395	7523.07	20552.5	1.44992	0	0
BGIBMGA004541	247.367	665.007	1.42672	3.66605e-39	8.23225e-37
BGIBMGA011432	43.1746	115.828	1.42373	4.93968e-08	2.70071e-06
BGIBMGA003330	140.69	373.278	1.40773	3.04184e-22	4.25013e-20
BGIBMGA003056	80.6092	212.477	1.39829	3.42985e-13	2.89465e-11
BGIBMGA008815	169.019	443.901	1.39305	1.01293e-25	1.61235e-23
BGIBMGA004003	817.398	2067.89	1.33905	2.68924e-106	1.47032e-103
BGIBMGA013261	213.956	538.698	1.33216	9.68263e-29	1.76462e-26
BGIBMGA004006	4898.22	12215.7	1.31841	0	0
BGIBMGA001164	78.7959	195.352	1.30988	4.06138e-11	2.96929e-09
BGIBMGA003745	119.967	295.367	1.29987	7.33931e-16	7.09937e-14
BGIBMGA010023	191.833	471.162	1.29638	2.9061e-24	4.45661e-22
BGIBMGA006742	26.6543	65.2985	1.29268	0.000160875	0.00540911
BGIBMGA009067	119.815	292.67	1.28847	1.6228e-15	1.53434e-13
BGIBMGA001498	99.0534	240.64	1.2806	6.6618e-13	5.37001e-11
BGIBMGA001274	20.0064	48.3699	1.27365	0.00134348	0.0357174
BGIBMGA011058	4290.82	10216	1.25151	0	0
BGIBMGA013571	33.644	79.7979	1.246	5.32723e-05	0.00199375
BGIBMGA005341	180.015	424.634	1.2381	1.85072e-20	2.39926e-18
BGIBMGA012486	61.7803	144.968	1.23052	7.15478e-08	3.84493e-06
BGIBMGA005623	89.1673	208.933	1.22846	1.0603e-10	7.40736e-09
BGIBMGA007146	25.4889	59.5427	1.22405	0.00058909	0.0173892
BGIBMGA011774	127.256	293.384	1.20506	5.28834e-14	4.65041e-12
BGIBMGA011777	154.177	350.33	1.18413	5.67732e-16	5.57753e-14
BGIBMGA004002	376.724	854.878	1.18221	1.42982e-36	2.89999e-34
BGIBMGA003866	41.2139	93.3298	1.17921	3.1412e-05	0.0012154
BGIBMGA002689	2768.18	6231.63	1.17067	2.50562e-251	2.62568e-248
BGIBMGA001506	149.247	334.846	1.1658	5.90896e-15	5.46362e-13
BGIBMGA003452	44.5407	99.8143	1.16412	2.0806e-05	0.000825349
BGIBMGA001508	547.999	1224.89	1.16041	5.00523e-50	1.39868e-47
BGIBMGA005299	1263.86	2811.53	1.15352	2.35827e-111	1.41215e-108
BGIBMGA004605	420.407	925.177	1.13794	5.97574e-37	1.23188e-34
BGIBMGA011059	625.734	1366.57	1.12694	7.48162e-53	2.18794e-50
BGIBMGA003441	130.431	284.58	1.12555	3.11331e-12	2.38718e-10
BGIBMGA000583	56.761	122.53	1.11017	6.23382e-06	0.000272188
BGIBMGA011459	53.645	114.923	1.09915	1.44906e-05	0.000605379
BGIBMGA005581	94.0327	200.131	1.08971	1.36566e-08	7.77069e-07
BGIBMGA003442	120.583	256.483	1.08884	1.33728e-10	9.23972e-09
BGIBMGA008061	31.5819	66.8581	1.08201	0.00111315	0.030364
BGIBMGA006534	32.4065	68.3968	1.07764	0.0010185	0.0280868
BGIBMGA006066	185.429	385.522	1.05595	1.91564e-14	1.72065e-12
BGIBMGA014014	100.311	208.264	1.05394	1.94302e-08	1.08593e-06
BGIBMGA003573	44.6964	91.7126	1.03696	0.00024095	0.00774922
BGIBMGA003566	3975.58	8140.53	1.03396	3.7826e-262	4.3242e-259
BGIBMGA014199	70.6564	34.9188	-1.01681	0.000112124	0.00396055
BGIBMGA004547	138.548	68.2509	-1.02147	5.72128e-08	3.11451e-06
BGIBMGA013328	180.531	88.8781	-1.02234	5.67437e-10	3.69716e-08
BGIBMGA000667	54.6156	26.7083	-1.03202	0.000596486	0.0175663
BGIBMGA002538	131.922	64.4837	-1.03268	9.37599e-08	4.99589e-06
BGIBMGA000132	174.215	84.9551	-1.03609	7.76451e-10	5.00711e-08
BGIBMGA001683	181.586	87.8731	-1.04716	2.49325e-10	1.68563e-08
BGIBMGA011896	92.5127	44.7363	-1.04821	6.19922e-06	0.000271621
BGIBMGA000074	83.7945	40.4938	-1.04916	1.67673e-05	0.000684574
BGIBMGA005535	60.1075	28.7889	-1.06203	0.00023516	0.0076019
BGIBMGA009809	103.181	49.3414	-1.06431	1.39048e-06	6.50012e-05
BGIBMGA000622	83.7591	40.037	-1.06491	1.35993e-05	0.000573862
BGIBMGA000017	148.243	70.8473	-1.06518	7.09773e-09	4.13213e-07
BGIBMGA007677	89.3317	42.5711	-1.0693	6.60297e-06	0.000285334
BGIBMGA000329	1430.24	670.167	-1.09367	4.28441e-75	1.63262e-72
BGIBMGA014290	89.5864	41.1189	-1.12348	2.90674e-06	0.000132917
BGIBMGA009978	51.8263	23.7689	-1.12461	0.00037074	0.0114266
BGIBMGA009156	292.683	131.468	-1.15463	6.51488e-18	7.44769e-16
BGIBMGA014446	107.11	47.84	-1.16281	1.58185e-07	8.25382e-06
BGIBMGA013327	140.516	62.6053	-1.16638	1.76341e-09	1.07645e-07
BGIBMGA014211	260.035	115.837	-1.16661	2.64623e-16	2.62018e-14
BGIBMGA001348	87.4021	38.0176	-1.201	1.25434e-06	5.88559e-05
BGIBMGA014294	120.132	51.0086	-1.2358	6.66309e-09	3.89713e-07
BGIBMGA012239	90.4271	38.3276	-1.23837	4.6851e-07	2.31949e-05
BGIBMGA007893	66.3853	28.0527	-1.24273	1.50446e-05	0.000626442
BGIBMGA002747	62.7898	25.9677	-1.27381	1.84034e-05	0.000748939
BGIBMGA002739	61.2611	25.0713	-1.28893	1.98739e-05	0.000798449
BGIBMGA000333	1156.99	472.837	-1.29096	5.92928e-77	2.33002e-74
BGIBMGA010467	68.1863	27.8417	-1.29223	6.51021e-06	0.000282296
BGIBMGA002176	559.232	226.51	-1.30387	1.27574e-38	2.81447e-36
BGIBMGA014116	44.6467	17.6376	-1.3399	0.000182242	0.0060627
BGIBMGA010735	27.7596	9.98751	-1.47479	0.00161795	0.0422987
BGIBMGA004618	65.5957	23.3621	-1.48943	1.0665e-06	5.06086e-05
BGIBMGA014292	329.983	110.852	-1.57375	6.86625e-30	1.32836e-27
BGIBMGA006280	131.847	44.2486	-1.57516	6.84098e-13	5.47932e-11
BGIBMGA003062	49.8746	16.0236	-1.6381	5.79751e-06	0.000254908
BGIBMGA012861	69.9748	22.1804	-1.65755	6.23743e-08	3.38085e-06
BGIBMGA006775	1343.39	416.741	-1.68866	2.18647e-127	1.4471e-124
BGIBMGA013865	98.5263	29.1291	-1.75805	2.53128e-11	1.86146e-09
BGIBMGA009106	52.8761	15.0366	-1.81413	6.16062e-07	3.0027e-05
BGIBMGA011766	72.3144	20.2103	-1.83919	4.05966e-09	2.41944e-07
BGIBMGA013866	139.437	38.3723	-1.86148	1.87996e-16	1.89124e-14
BGIBMGA011495	43.0131	11.2865	-1.93018	2.94486e-06	0.000134173
BGIBMGA010892	224.405	53.822	-2.05984	1.16051e-28	2.08477e-26
BGIBMGA011765	460.484	98.4944	-2.22504	3.32267e-62	1.07135e-59
BGIBMGA009776	59.0019	10.3521	-2.51084	1.93832e-10	1.31754e-08
BGIBMGA000018	70.4985	10.7333	-2.7155	4.40159e-13	3.64144e-11
BGIBMGA005658	289.59	37.3094	-2.9564	9.84167e-53	2.8127e-50

## Sheet: K8 injection
gene	control	treat	log2(Fold_change)	p-value	q-value
BGIBMGA011266-TA	160.255	12579.1	6.29451	0	0
BGIBMGA010892-TA	5.57974	275.635	5.62642	1.38e-63	3.93e-61
BGIBMGA008859-TA	1.42858	63.2396	5.46817	8.41e-16	6.66e-14
BGIBMGA009776-TA	2.95736	76.2526	4.68841	5.92e-18	5.39e-16
BGIBMGA004455-TA	29.491	487.565	4.04725	1.67e-97	7.31e-95
BGIBMGA008422-TA	1.60631	24.8684	3.95249	2.68e-06	9.04e-05
BGIBMGA011759-TA	1.17194	18.0666	3.94636	6.37e-05	0.00174242
BGIBMGA000281-TA	1.53693	22.9774	3.9021	7.08e-06	0.000227597
BGIBMGA011731-TA	2.68451	38.3145	3.83516	8.27e-09	3.78e-07
BGIBMGA003179-TA	1.46372	20.1634	3.78402	3.19e-05	0.000920387
BGIBMGA000667-TA	2.01273	27.6241	3.7787	1.14e-06	4.04e-05
BGIBMGA012861-TA	6.845	73.2756	3.42021	2.95e-14	2.13e-12
BGIBMGA004401-TA	11.0627	114.077	3.36624	4.74e-21	4.85e-19
BGIBMGA005658-TA	60.2506	602.766	3.32255	1.21e-102	6.17e-100
BGIBMGA011766-TA	18.1139	161.82	3.15922	1.5e-27	2.07e-25
BGIBMGA014292-TA	72.1647	617.868	3.09793	2.63e-98	1.24e-95
BGIBMGA004683-TA	1.57228	13.1797	3.06738	0.00223229	0.0416005
BGIBMGA007466-TA	21.9266	181.313	3.04773	1.27e-29	1.88e-27
BGIBMGA014566-TA	4.88965	39.8531	3.02689	1.29e-07	5.07e-06
BGIBMGA013991-TA	4.35672	34.3849	2.98046	1.15e-06	4.05e-05
BGIBMGA009659-TA	4.77316	37.5076	2.97417	3.88e-07	1.47e-05
BGIBMGA007381-TA	2.39739	18.8197	2.9727	0.000326109	0.00774652
BGIBMGA011727-TA	1.78044	13.6769	2.94143	0.00231839	0.0426869
BGIBMGA003062-TA	7.90095	59.441	2.91136	2.7e-10	1.45e-08
BGIBMGA004403-TA	201.137	1338.7	2.73459	4.65e-184	5.19e-181
BGIBMGA001695-TA	10.207	67.1145	2.71707	1.1e-10	6.09e-09
BGIBMGA005695-TA	7.55039	49.5318	2.71373	3.04e-08	1.29e-06
BGIBMGA013866-TA	22.5567	145.333	2.68774	3.92e-21	4.05e-19
BGIBMGA001707-TA	3.61234	23.0742	2.67528	0.000177639	0.00447045
BGIBMGA001348-TA	12.3633	73.1306	2.56441	7.75e-11	4.35e-09
BGIBMGA002384-TA	5.50821	31.1327	2.49878	2.96e-05	0.000861282
BGIBMGA006693-TA	10.6457	54.2202	2.34856	1.18e-07	4.67e-06
BGIBMGA006692-TA	24.3102	120.573	2.31028	5.62e-15	4.16e-13
BGIBMGA006691-TA	13.182	64.9399	2.30053	1.08e-08	4.86e-07
BGIBMGA006131-TA	8.31979	40.3905	2.27939	7.43e-06	0.000235928
BGIBMGA014533-TA	6.10189	29.5236	2.27454	0.000130541	0.003368
BGIBMGA008101-TA	7.05396	32.6107	2.20884	8.11e-05	0.00217091
BGIBMGA011495-TA	11.2522	50.358	2.16201	1.4e-06	4.91e-05
BGIBMGA010890-TA	113.534	486.692	2.09989	6.69e-49	1.49e-46
BGIBMGA010712-TA	4.88277	20.5507	2.07342	0.00276608	0.0493037
BGIBMGA007764-TA	12.6333	52.995	2.06862	1.6e-06	5.61e-05
BGIBMGA008255-TA	64.181	267.484	2.05923	6.32e-27	8.34e-25
BGIBMGA005643-TA	7.17589	29.1749	2.0235	0.000459131	0.0104806
BGIBMGA014601-TA	8.89388	35.5617	1.99944	0.000125846	0.00326747
BGIBMGA006758-TA	62.0561	245.759	1.9856	1.13e-23	1.31e-21
BGIBMGA014580-TA	7.668	30.0092	1.96848	0.00049728	0.0111647
BGIBMGA005266-TA	20.7268	80.6727	1.96058	1.25e-08	5.51e-07
BGIBMGA011625-TA	9.47338	36.8129	1.95826	0.000122039	0.00319566
BGIBMGA009610-TA	23.6959	89.0877	1.91059	4.41e-09	2.11e-07
BGIBMGA006685-TA	12.2194	45.496	1.89657	3.04e-05	0.000881754
BGIBMGA013421-TA	14.6846	53.0827	1.85394	9.54e-06	0.000295848
BGIBMGA004639-TA	19.1061	69.0208	1.853	4.5e-07	1.69e-05
BGIBMGA010257-TA	16.0826	58.0709	1.85231	3.7e-06	0.000122445
BGIBMGA005781-TA	966.528	3480.93	1.84859	9.33e-281	1.43e-277
BGIBMGA011765-TA	52.3322	186.791	1.83565	1.69e-16	1.4e-14
BGIBMGA005644-TA	10.162	35.1356	1.78975	0.000455913	0.0104266
BGIBMGA004974-TA	9.85223	34.0264	1.78813	0.000566421	0.0126707
BGIBMGA008336-TA	18.8048	64.3915	1.77577	2.4e-06	8.16e-05
BGIBMGA013273-TA	17.6453	58.8777	1.73844	9.19e-06	0.000285685
BGIBMGA007184-TA	22.5318	74.7934	1.73095	6.29e-07	2.31e-05
BGIBMGA005786-TA	29.6908	98.3602	1.72806	1.16e-08	5.15e-07
BGIBMGA005299-TA	1247.3	4058.68	1.7022	8.52e-288	1.5e-284
BGIBMGA006239-TA	482.26	1567.15	1.70026	4.95e-112	2.89e-109
BGIBMGA007397-TA	32.1562	104.337	1.69809	6.82e-09	3.16e-07
BGIBMGA006694-TA	69.6992	223.768	1.68279	3.57e-17	3.07e-15
BGIBMGA005861-TA	1154.52	3700.78	1.68054	2.85e-257	3.89e-254
BGIBMGA012754-TA	28.7403	92.1065	1.68023	6.7e-08	2.73e-06
BGIBMGA006456-TA	15.7369	49.691	1.65883	8.68e-05	0.00231678
BGIBMGA009259-TA	140.311	441.996	1.6554	1.48e-31	2.27e-29
BGIBMGA009184-TA	117.732	370.476	1.65387	1.11e-26	1.44e-24
BGIBMGA007757-TA	34.2743	106.866	1.64061	1.17e-08	5.17e-07
BGIBMGA013863-TA	26.9531	83.8511	1.63738	4.54e-07	1.7e-05
BGIBMGA012054-TA	21.4803	66.4277	1.62877	7.78e-06	0.000246335
BGIBMGA009614-TA	55.2356	170.799	1.62863	7.55e-13	4.96e-11
BGIBMGA009959-TA	33.9905	103.154	1.6016	3.9e-08	1.64e-06
BGIBMGA010313-TA	11.9953	36.2994	1.59748	0.00114214	0.0235741
BGIBMGA004400-TA	658.206	1952.11	1.56842	3.34e-122	2.28e-119
BGIBMGA006801-TA	15.1448	44.879	1.56722	0.000370472	0.00869936
BGIBMGA003014-TA	21.4229	62.9276	1.55454	2.82e-05	0.00082303
BGIBMGA005847-TA	31.012	90.9971	1.55299	4.87e-07	1.82e-05
BGIBMGA005130-TA	21.7334	63.0732	1.53712	3.28e-05	0.000944015
BGIBMGA005848-TA	26.7285	77.0814	1.528	4.92e-06	0.000159845
BGIBMGA010312-TA	17.8382	51.3968	1.5267	0.000193359	0.00483634
BGIBMGA001333-TA	24.8455	71.4753	1.52446	1.13e-05	0.000349243
BGIBMGA005832-TA	40.1947	113.138	1.493	5.73e-08	2.37e-06
BGIBMGA004285-TA	340.334	956.693	1.49111	5.11e-56	1.31e-53
BGIBMGA009795-TA	43.2724	120.877	1.48202	2.48e-08	1.06e-06
BGIBMGA008159-TA	22.3352	62.1858	1.47727	6.68e-05	0.00181087
BGIBMGA001755-TA	99.9665	277.599	1.47349	4.21e-17	3.59e-15
BGIBMGA011399-TA	28.2216	75.7566	1.42457	1.99e-05	0.000592565
BGIBMGA008967-TA	14.4044	38.5232	1.41922	0.00243001	0.0443431
BGIBMGA011477-TA	52.8858	140.499	1.40961	8.6e-09	3.91e-07
BGIBMGA011460-TA	39.2205	104.043	1.40751	7.54e-07	2.73e-05
BGIBMGA010507-TA	89.4085	236.703	1.4046	9.44e-14	6.47e-12
BGIBMGA011109-TA	47.4756	125.56	1.40312	5.97e-08	2.46e-06
BGIBMGA002707-TA	47.6563	126.02	1.40291	5.67e-08	2.35e-06
BGIBMGA005341-TA	192.578	506.512	1.39515	2.41e-27	3.21e-25
BGIBMGA008917-TA	16.9323	44.4609	1.39276	0.00135433	0.0272664
BGIBMGA001732-TA	53.3585	139.838	1.38997	1.41e-08	6.08e-07
BGIBMGA008018-TA	19.9407	51.8491	1.37861	0.000605006	0.0134117
BGIBMGA002858-TA	26.7491	68.8268	1.36348	9.12e-05	0.00242379
BGIBMGA002714-TA	23.5288	59.3736	1.3354	0.000359991	0.0084857
BGIBMGA012336-TA	63.1508	158.456	1.32721	6.76e-09	3.14e-07
BGIBMGA001237-TA	42.6007	106.727	1.32498	2.03e-06	6.97e-05
BGIBMGA014135-TA	31.4735	78.2061	1.31314	5.49e-05	0.0015188
BGIBMGA012943-TA	39.1324	96.6911	1.30502	8.19e-06	0.00025781
BGIBMGA012379-TA	80.1148	197.234	1.29977	2.19e-10	1.19e-08
BGIBMGA014551-TA	156.752	384.273	1.29364	1.12e-18	1.04e-16
BGIBMGA005834-TA	30.1069	73.273	1.28319	0.000131284	0.00337301
BGIBMGA001860-TA	1014.85	2450.54	1.27183	8.04e-107	4.29e-104
BGIBMGA009994-TA	60.2961	145.5	1.27088	9.2e-08	3.69e-06
BGIBMGA006261-TA	33.8936	81.7096	1.26949	6.36e-05	0.00174332
BGIBMGA001402-TA	95.7395	229.237	1.25965	2.91e-11	1.72e-09
BGIBMGA013756-TA	874.917	2090.7	1.25677	1.77e-89	7.25e-87
BGIBMGA009133-TA	87.5691	209.099	1.25569	2.39e-10	1.29e-08
BGIBMGA008360-TA	47.1923	112.581	1.25435	3.43e-06	0.000114238
BGIBMGA003057-TA	37.4453	88.5292	1.24137	4.54e-05	0.00126066
BGIBMGA012407-TA	20.8117	49.1529	1.23988	0.00240175	0.0438927
BGIBMGA005570-TA	23.0545	54.3002	1.23591	0.00146741	0.029303
BGIBMGA003800-TA	32.8566	75.8321	1.20663	0.000236086	0.00579876
BGIBMGA012968-TA	42.8566	98.5357	1.20113	3e-05	0.0008704
BGIBMGA013945-TA	6602.72	15140.2	1.19725	0	0
BGIBMGA002723-TA	23.5985	53.9991	1.19424	0.00211843	0.0398414
BGIBMGA001091-TA	62.3027	141.958	1.18809	7.09e-07	2.58e-05
BGIBMGA006768-TA	200.793	457.32	1.1875	5.72e-19	5.49e-17
BGIBMGA000772-TA	98.6997	224.62	1.18637	4.68e-10	2.46e-08
BGIBMGA007720-TA	275.114	624.344	1.18231	4.01e-25	4.88e-23
BGIBMGA010024-TA	1090.52	2472.27	1.18082	3.27e-94	1.38e-91
BGIBMGA008707-TA	24.3802	55.1929	1.17877	0.00214566	0.0402919
BGIBMGA012524-TA	214.4	480.019	1.16279	3.98e-19	3.85e-17
BGIBMGA000329-TA	135.019	302.188	1.16229	1.36e-12	8.75e-11
BGIBMGA003931-TA	51.974	115.011	1.14592	1.6e-05	0.000485409
BGIBMGA006815-TA	35.0423	77.0284	1.13629	0.000460746	0.010498
BGIBMGA003516-TA	28.7031	62.6854	1.12693	0.00171906	0.0334047
BGIBMGA009392-TA	26.8065	58.2886	1.12063	0.00263961	0.0473934
BGIBMGA002603-TA	192.608	418.365	1.11909	8.55e-16	6.73e-14
BGIBMGA011344-TA	218.484	473.419	1.11559	1.42e-17	1.26e-15
BGIBMGA011607-TA	36.4569	78.9728	1.11516	0.000494652	0.011126
BGIBMGA000062-TA	31.5392	68.1663	1.11191	0.00124891	0.0255205
BGIBMGA000867-TA	1663.14	3544.99	1.09187	4.85e-116	2.98e-113
BGIBMGA010889-TA	86.787	184.321	1.08667	2.09e-07	8.08e-06
BGIBMGA002432-TA	51.6322	109.356	1.08269	6.76e-05	0.00182954
BGIBMGA000206-TA	71.7919	151.879	1.08103	2.75e-06	9.25e-05
BGIBMGA004146-TA	35.5534	75.2145	1.08103	0.000968593	0.0204738
BGIBMGA004251-TA	103.789	216.542	1.061	3.84e-08	1.62e-06
BGIBMGA005769-TA	256.188	534.323	1.06051	5.96e-18	5.38e-16
BGIBMGA008209-TA	151.582	315.685	1.05839	3.53e-11	2.07e-09
BGIBMGA013677-TA	35.9612	74.3498	1.04789	0.00146011	0.0292047
BGIBMGA009981-TA	37.4092	76.9458	1.04045	0.00130429	0.0265199
BGIBMGA005292-TA	34.2009	70.0111	1.03355	0.00231351	0.0427251
BGIBMGA013393-TA	37.4483	76.6368	1.03314	0.00144057	0.028908
BGIBMGA013713-TA	152.417	309.903	1.02379	2.14e-10	1.17e-08
BGIBMGA005069-TA	124.399	252.023	1.01858	1.21e-08	5.35e-07
BGIBMGA008711-TA	124.264	251.441	1.01681	1.33e-08	5.82e-07
BGIBMGA008286-TA	148.958	301.176	1.0157	5.24e-10	2.74e-08
BGIBMGA008295-TA	248.226	500.853	1.01274	1.37e-15	1.07e-13
BGIBMGA002241-TA	196.595	395.811	1.00958	1.45e-12	9.3e-11
BGIBMGA013448-TA	230.359	463.505	1.0087	1.95e-14	1.43e-12
BGIBMGA005480-TA	37.0661	74.4246	1.00568	0.00223233	0.0415382
BGIBMGA005278-TA	443.628	890.305	1.00495	4.1e-26	5.14e-24
BGIBMGA008442-TA	42.9686	86.2308	1.00492	0.00100695	0.0211391
BGIBMGA013746-TA	201.831	404.721	1.00378	1.1e-12	7.15e-11
BGIBMGA012737-TA	51.8864	25.9138	-1.00164	0.000657097	0.0143591
BGIBMGA007474-TA	181.474	90.1867	-1.00878	1.52e-10	8.33e-09
BGIBMGA008803-TA	242.995	119.871	-1.01944	8.36e-14	5.8e-12
BGIBMGA004777-TA	43.5859	21.4445	-1.02325	0.00152738	0.0302056
BGIBMGA014294-TA	73.4675	35.9744	-1.03013	3.56e-05	0.00101726
BGIBMGA012865-TA	107.856	52.7391	-1.03216	5.27e-07	1.96e-05
BGIBMGA010471-TA	44.398	21.6416	-1.03668	0.0012463	0.0255097
BGIBMGA002567-TA	401.52	195.161	-1.04081	2.12e-22	2.33e-20
BGIBMGA012999-TA	408.209	197.399	-1.0482	5.9e-23	6.53e-21
BGIBMGA009091-TA	51.6187	24.9293	-1.05005	0.000444902	0.0102319
BGIBMGA004073-TA	86.0868	40.7094	-1.08043	3.72e-06	0.000122957
BGIBMGA012157-TA	40.4894	19.1007	-1.08392	0.00147408	0.0293882
BGIBMGA002578-TA	45.4945	21.4459	-1.08499	0.000743926	0.0161989
BGIBMGA012409-TA	43.6363	20.3785	-1.09848	0.000863256	0.0184056
BGIBMGA006742-TA	67.7744	30.5977	-1.14732	1.88e-05	0.000562808
BGIBMGA011253-TA	103.993	46.2334	-1.16948	7.85e-08	3.17e-06
BGIBMGA011059-TA	1155.49	499.517	-1.2099	4.83e-75	1.75e-72
BGIBMGA014290-TA	66.702	28.4909	-1.22723	8.78e-06	0.000273684
BGIBMGA003347-TA	43.7808	18.6526	-1.23093	0.000307729	0.00738128
BGIBMGA000457-TA	30.5	12.907	-1.24066	0.00246015	0.0447601
BGIBMGA002566-TA	107.017	45.2305	-1.24247	1.36e-08	5.93e-07
BGIBMGA004546-TA	62.4594	26.3599	-1.24458	1.41e-05	0.000428713
BGIBMGA007349-TA	116.883	48.6596	-1.26427	1.92e-09	9.42e-08
BGIBMGA009809-TA	87.0922	35.9151	-1.27795	1.78e-07	6.94e-06
BGIBMGA012740-TA	541.287	222.804	-1.28062	7.61e-39	1.39e-36
BGIBMGA014348-TA	4453.97	1809.96	-1.29913	0	0
BGIBMGA004060-TA	57.6943	23.0818	-1.32167	1.38e-05	0.000421882
BGIBMGA011058-TA	3202.54	1280.48	-1.32253	9.82e-231	1.21e-227
BGIBMGA012910-TA	60.8068	24.1496	-1.33224	7.24e-06	0.000230957
BGIBMGA005111-TA	110359	43030.7	-1.35876	0	0
BGIBMGA004605-TA	501.49	186.001	-1.43091	1.3e-41	2.62e-39
BGIBMGA007496-TA	45.8957	16.9984	-1.43295	4.29e-05	0.00119958
BGIBMGA012864-TA	184.044	67.8395	-1.43986	2.05e-16	1.69e-14
BGIBMGA006083-TA	49.67	17.9533	-1.46813	1.53e-05	0.000464292
BGIBMGA000680-TA	210.123	74.0587	-1.50449	1.59e-19	1.54e-17
BGIBMGA014257-TA	56.4314	19.3853	-1.54153	1.95e-06	6.77e-05
BGIBMGA000017-TA	79.0346	26.7859	-1.56101	1.37e-08	5.94e-07
BGIBMGA013924-TA	68.0326	22.8082	-1.57667	1.15e-07	4.57e-06
BGIBMGA004612-TA	655.279	217.043	-1.59413	1.12e-61	3.12e-59
BGIBMGA009978-TA	31.9075	10.391	-1.61856	0.000222644	0.00547953
BGIBMGA000238-TA	133.561	43.0228	-1.63433	2.96e-14	2.12e-12
BGIBMGA000239-TA	143.079	45.4269	-1.6552	2.19e-15	1.7e-13
BGIBMGA004115-TA	830.564	261.849	-1.66535	5.09e-82	1.96e-79
BGIBMGA012002-TA	1878.86	591.331	-1.66782	1.7e-183	1.74e-180
BGIBMGA001358-TA	11472.6	3578.93	-1.6806	0	0
BGIBMGA008082-TA	127.864	39.5946	-1.69123	2.99e-14	2.12e-12
BGIBMGA001147-TA	31.6079	9.54293	-1.72778	0.000128765	0.00332917
BGIBMGA010829-TA	50.6592	15.2867	-1.72854	1.24e-06	4.38e-05
BGIBMGA012548-TA	190.552	56.6416	-1.75025	2.61e-21	2.74e-19
BGIBMGA014452-TA	60.1904	17.6627	-1.76883	8.27e-08	3.33e-06
BGIBMGA002739-TA	20.6599	6.05697	-1.77017	0.00167596	0.032827
BGIBMGA000788-TA	406.651	114.454	-1.82903	6.39e-46	1.35e-43
BGIBMGA005302-TA	123.353	34.5648	-1.83541	4.14e-15	3.14e-13
BGIBMGA010681-TA	414.35	115.423	-1.84392	3.34e-47	7.32e-45
BGIBMGA000068-TA	47.246	13.1522	-1.84489	1.09e-06	3.9e-05
BGIBMGA000610-TA	27.4279	7.54005	-1.863	0.000187309	0.00470419
BGIBMGA010585-TA	48.3317	13.171	-1.8756	6.39e-07	2.34e-05
BGIBMGA000037-TA	64.6788	16.8481	-1.94071	4.14e-09	1.98e-07
BGIBMGA009827-TA	23.1384	5.83408	-1.98772	0.000362251	0.00852262
BGIBMGA011138-TA	27.605	6.6533	-2.05279	7.22e-05	0.00194381
BGIBMGA000021-TA	147.706	35.441	-2.05924	3.65e-20	3.62e-18
BGIBMGA010039-TA	19.1031	4.45671	-2.09976	0.000823097	0.0177341
BGIBMGA005784-TA	19.0843	4.38459	-2.12187	0.000770243	0.0166832
BGIBMGA005581-TA	179.481	38.4309	-2.22349	3.36e-26	4.26e-24
BGIBMGA000023-TA	90.19	18.9498	-2.25079	4.14e-14	2.92e-12
BGIBMGA008740-TA	21.3653	4.4128	-2.27551	0.000215676	0.00535094
BGIBMGA004789-TA	16.692	3.3771	-2.3053	0.000989414	0.0208422
BGIBMGA014458-TA	28.4276	5.47295	-2.3769	1.25e-05	0.000383016
BGIBMGA000623-TA	40.0774	7.71322	-2.37738	2.12e-07	8.2e-06
BGIBMGA004603-TA	41.0086	7.65615	-2.42124	1.16e-07	4.61e-06
BGIBMGA013571-TA	60.7717	11.2621	-2.43192	1.01e-10	5.61e-09
BGIBMGA007546-TA	54.7809	9.99278	-2.45471	6.89e-10	3.53e-08
BGIBMGA011414-TA	29.6406	5.33765	-2.4733	5.24e-06	0.000169644
BGIBMGA014461-TA	43.9229	7.76021	-2.50081	2.45e-08	1.05e-06
BGIBMGA005623-TA	191.882	33.753	-2.50713	1.79e-31	2.71e-29
BGIBMGA005711-TA	18.0483	3.05782	-2.56129	0.000296542	0.00716896
BGIBMGA004618-TA	41.2501	6.64584	-2.63387	2.91e-08	1.24e-06
BGIBMGA010078-TA	14.932	2.38924	-2.64378	0.000827888	0.0178061
BGIBMGA001099-TA	14.6582	2.3191	-2.66007	0.000892271	0.0189585
BGIBMGA013766-TA	16.6785	2.49143	-2.74295	0.000322285	0.00767051
BGIBMGA005404-TA	17.5698	2.58008	-2.76761	0.00020957	0.00522054
BGIBMGA000024-TA	112.726	16.1311	-2.8049	3.41e-21	3.55e-19
BGIBMGA010768-TA	20.0337	2.81031	-2.83363	6.27e-05	0.00172754
BGIBMGA012243-TA	17.7324	2.43214	-2.86609	0.000153674	0.0039155
BGIBMGA007521-TA	59.7589	8.10011	-2.88314	3.23e-12	2.01e-10
BGIBMGA003030-TA	19.5875	2.65055	-2.88557	6.6e-05	0.00179641
BGIBMGA010834-TA	17.479	2.35979	-2.88889	0.000162307	0.00412691
BGIBMGA003452-TA	121.395	16.3626	-2.89123	2.71e-23	3.08e-21
BGIBMGA007317-TA	17.3954	2.33581	-2.89671	0.00016522	0.00418364
BGIBMGA005394-TA	12.5968	1.67612	-2.90987	0.00131757	0.0266575
BGIBMGA007208-TA	11.6298	1.53209	-2.92425	0.00198025	0.0379399
BGIBMGA004681-TA	78.1716	10.106	-2.95143	8.11e-16	6.47e-14
BGIBMGA005820-TA	11.9042	1.53849	-2.95188	0.00167486	0.0328578
BGIBMGA008735-TA	23.3968	3.00061	-2.96298	1.02e-05	0.000315459
BGIBMGA014380-TA	17.6967	2.26153	-2.96811	0.000122614	0.00319706
BGIBMGA009948-TA	28.8479	3.67462	-2.97279	9.24e-07	3.31e-05
BGIBMGA013408-TA	20.0565	2.55165	-2.97457	4.26e-05	0.00119495
BGIBMGA002103-TA	51.0857	6.46195	-2.98288	6.15e-11	3.53e-09
BGIBMGA003442-TA	375.751	47.1797	-2.99354	1.31e-70	4.23e-68
BGIBMGA008372-TA	23.7648	2.93829	-3.01578	7.4e-06	0.000235414
BGIBMGA012238-TA	12.5699	1.53331	-3.03526	0.0010809	0.0224611
BGIBMGA009261-TA	32.6617	3.98304	-3.03566	1.37e-07	5.36e-06
BGIBMGA005092-TA	13.7316	1.67167	-3.03814	0.000631601	0.0139258
BGIBMGA003901-TA	11.6009	1.41104	-3.0394	0.00167862	0.0328267
BGIBMGA000007-TA	33.8721	4.09792	-3.04713	7.68e-08	3.11e-06
BGIBMGA011236-TA	19.575	2.35979	-3.05228	4.34e-05	0.00121104
BGIBMGA001248-TA	12.7052	1.50737	-3.07531	0.000951529	0.0201478
BGIBMGA010700-TA	13.5552	1.60129	-3.08154	0.000635136	0.0139787
BGIBMGA013446-TA	11.9356	1.39146	-3.10059	0.00130963	0.0265406
BGIBMGA000755-TA	10.8442	1.26253	-3.10253	0.00218254	0.0408595
BGIBMGA005795-TA	11.3383	1.31049	-3.11303	0.00170311	0.0331472
BGIBMGA012296-TA	13.046	1.50612	-3.1147	0.000761562	0.0165243
BGIBMGA004542-TA	29.7451	3.43339	-3.11495	3.71e-07	1.41e-05
BGIBMGA000785-TA	10.2416	1.13645	-3.17182	0.00265517	0.0476032
BGIBMGA005403-TA	15.0602	1.66328	-3.17864	0.000265061	0.0064716
BGIBMGA005073-TA	10.7667	1.18557	-3.18292	0.00203198	0.0386296
BGIBMGA009646-TA	17.2993	1.90118	-3.18575	9.13e-05	0.00242259
BGIBMGA011119-TA	13.6779	1.49163	-3.19688	0.000494195	0.0111566
BGIBMGA004943-TA	14.873	1.61513	-3.20298	0.000277236	0.00671544
BGIBMGA004028-TA	10.7281	1.15838	-3.21121	0.00199506	0.0381047
BGIBMGA007811-TA	14.4214	1.49453	-3.27044	0.000306499	0.00738061
BGIBMGA001839-TA	22.2386	2.28464	-3.28303	7.15e-06	0.000228543
BGIBMGA013726-TA	13.0053	1.33254	-3.28685	0.000593357	0.0132251
BGIBMGA013360-TA	19.9643	2.00411	-3.3164	1.95e-05	0.000582205
BGIBMGA003441-TA	354.115	35.3413	-3.32479	1.86e-72	6.54e-70
BGIBMGA010274-TA	24.9043	2.47211	-3.33258	1.77e-06	6.17e-05
BGIBMGA003577-TA	27.5184	2.72219	-3.33756	5.02e-07	1.87e-05
BGIBMGA005393-TA	26.3869	2.59919	-3.34369	8.45e-07	3.04e-05
BGIBMGA001213-TA	167.374	16.2969	-3.3604	1.88e-35	3.16e-33
BGIBMGA002038-TA	10.8842	1.05784	-3.36304	0.00152596	0.0302262
BGIBMGA007006-TA	13.8606	1.3424	-3.36811	0.000344967	0.00816288
BGIBMGA001688-TA	10.5977	1.01765	-3.38043	0.00172588	0.0334843
BGIBMGA012421-TA	12.6518	1.20881	-3.38768	0.000610868	0.0135172
BGIBMGA006703-TA	12.6158	1.18715	-3.40966	0.000603445	0.0134013
BGIBMGA012332-TA	18.0268	1.68135	-3.42245	4.03e-05	0.00113219
BGIBMGA006086-TA	15.6331	1.45572	-3.4248	0.000131046	0.00337395
BGIBMGA000713-TA	9.92843	0	-3.45918	0.00222151	0.0414626
BGIBMGA007699-TA	35.3454	3.14498	-3.4904	7.03e-09	3.25e-07
BGIBMGA013319-TA	10.2526	0	-3.49583	0.00180748	0.0350121
BGIBMGA009058-TA	13.4046	1.18379	-3.50124	0.000357464	0.00844233
BGIBMGA001622-TA	307.214	27.0822	-3.50383	1.64e-65	5.03e-63
BGIBMGA006586-TA	12.1012	1.02859	-3.55641	0.000649121	0.0142101
BGIBMGA006059-TA	22.791	1.92606	-3.56474	2.82e-06	9.42e-05
BGIBMGA005005-TA	54.8341	4.58171	-3.58111	3.43e-13	2.29e-11
BGIBMGA009516-TA	36.1966	2.83931	-3.67224	2.5e-09	1.21e-07
BGIBMGA009061-TA	18.5886	1.44897	-3.68132	1.91e-05	0.000569465
BGIBMGA008976-TA	9.43398	0	-3.68202	0.00231785	0.042741
BGIBMGA003745-TA	295.273	22.4181	-3.71932	1.54e-65	4.86e-63
BGIBMGA013754-TA	10.4688	0	-3.75941	0.00123726	0.025367
BGIBMGA002056-TA	26.6494	1.95412	-3.76952	2.5e-07	9.58e-06
BGIBMGA000386-TA	11.5272	0	-3.79527	0.000675235	0.0147292
BGIBMGA012259-TA	21.7331	1.53286	-3.8256	2.88e-06	9.62e-05
BGIBMGA010818-TA	8.82541	0	-3.85895	0.00279535	0.0496812
BGIBMGA010082-TA	9.76616	0	-3.88259	0.00163093	0.032047
BGIBMGA011616-TA	162.413	10.7663	-3.91508	5.97e-38	1.02e-35
BGIBMGA003884-TA	9.4179	0	-3.92872	0.00190824	0.0366746
BGIBMGA010896-TA	10.0486	0	-3.92979	0.0013429	0.0271253
BGIBMGA013409-TA	18.0002	1.14964	-3.96876	1.68e-05	0.000508159
BGIBMGA000003-TA	8.68436	0	-4.11842	0.00253843	0.046048
BGIBMGA004167-TA	9.053	0	-4.12921	0.00204132	0.0387472
BGIBMGA005429-TA	8.85121	0	-4.14588	0.00226831	0.0420802
BGIBMGA005004-TA	67.7074	3.47214	-4.28542	1.75e-17	1.55e-15
BGIBMGA000064-TA	13.9939	0	-4.82974	7.73e-05	0.00207192
BGIBMGA006089-TA	7.99617	0	-5.32436	0.00256869	0.0464596
BGIBMGA000734-TA	7.98678	0	-5.34392	0.00257911	0.0465795

## Sheet: HY injection
gene	control	treat	log2(Fold_change)	p-value	q-value
BGIBMGA009067-TA	0	513.298	11.9976	2.72577e-62	4.54781e-60
BGIBMGA004124-TA	1.53704	2825.69	10.8442	0	0
BGIBMGA009108-TA	0	414.68	9.69585	1.17942e-72	2.2904e-70
BGIBMGA004115-TA	0	97.7917	7.94446	2.57539e-22	2.04752e-20
BGIBMGA014257-TA	0	18.8053	7.80128	1.79511e-05	0.000512407
BGIBMGA004063-TA	0	56.5307	6.82096	1.30547e-14	8.22584e-13
BGIBMGA004123-TA	57.3989	6010.45	6.71031	0	0
BGIBMGA008110-TA	0	8.25122	6.23883	0.00289938	0.04858
BGIBMGA008146-TA	5.77112	429.675	6.21825	1.64063e-102	4.13508e-100
BGIBMGA004006-TA	182.93	13473.1	6.20265	0	0
BGIBMGA004073-TA	0	45.678	5.75817	2.08132e-12	1.18535e-10
BGIBMGA013652-TA	0	16.4296	5.65154	2.50282e-05	0.000702569
BGIBMGA002563-TA	0	22.928	5.51904	6.52842e-07	2.32239e-05
BGIBMGA002562-TA	1.42405	64.1779	5.49401	8.68354e-17	6.05089e-15
BGIBMGA000688-TA	0	11.7804	5.36072	0.000370875	0.00788758
BGIBMGA004040-TA	11.7173	465.173	5.31105	1.06853e-110	3.16444e-108
BGIBMGA010768-TA	0	16.1917	5.01718	3.38902e-05	0.000922905
BGIBMGA010023-TA	14.7508	444.99	4.91491	3.84117e-104	1.01117e-101
BGIBMGA014453-TA	2.08543	61.572	4.88386	8.06844e-16	5.43061e-14
BGIBMGA008021-TA	1.32117	37.295	4.81909	3.99564e-10	2.00561e-08
BGIBMGA014259-TA	1.16104	31.8156	4.77624	8.03162e-09	3.5108e-07
BGIBMGA003441-TA	0	8.88571	4.74108	0.00233315	0.0400558
BGIBMGA005623-TA	0	13.0241	4.70311	0.000233127	0.0052008
BGIBMGA004121-TA	0	12.2193	4.61108	0.000383799	0.00813325
BGIBMGA003442-TA	0	11.6523	4.54254	0.000546523	0.0111048
BGIBMGA013429-TA	0	15.4081	4.39891	7.93437e-05	0.00199133
BGIBMGA001498-TA	17.7076	359.534	4.34369	1.54127e-80	3.20314e-78
BGIBMGA008715-TA	1.12127	19.3512	4.10922	1.40023e-05	0.000408551
BGIBMGA001320-TA	23.7089	398.413	4.07077	5.05479e-86	1.12979e-83
BGIBMGA010938-TA	1.28806	18.4568	3.84088	3.27046e-05	0.000894733
BGIBMGA012943-TA	16.7605	229.247	3.77376	5.68834e-48	7.40484e-46
BGIBMGA004002-TA	27.0017	334.435	3.63061	2.61517e-67	4.69384e-65
BGIBMGA001179-TA	1.36173	16.7028	3.61657	0.000109739	0.00267483
BGIBMGA009192-TA	0	9.95868	3.60468	0.00285427	0.0479599
BGIBMGA005096-TA	1.35919	14.4342	3.40867	0.000442778	0.00921819
BGIBMGA008815-TA	29.475	284.089	3.26878	6.2554e-53	9.14833e-51
BGIBMGA009716-TA	2.50316	21.2273	3.0841	4.55423e-05	0.00119357
BGIBMGA004798-TA	6.16031	51.0301	3.05027	3.18885e-10	1.62125e-08
BGIBMGA007377-TA	103.424	777.886	2.91098	2.25669e-127	7.86259e-125
BGIBMGA008813-TA	10.3824	73.6844	2.82722	3.32855e-13	1.99142e-11
BGIBMGA010062-TA	121.146	833.407	2.78227	2.69381e-130	1.06369e-127
BGIBMGA014356-TA	2.24463	14.8961	2.73039	0.001306	0.0238748
BGIBMGA012114-TA	2.82594	18.1878	2.68616	0.000429251	0.00896808
BGIBMGA013393-TA	11.2424	72.2929	2.68491	2.23566e-12	1.26716e-10
BGIBMGA011895-TA	111.577	707.635	2.66496	4.52953e-106	1.24783e-103
BGIBMGA005604-TA	6.78625	42.303	2.64008	1.0343e-07	4.04366e-06
BGIBMGA010422-TA	6.42601	38.8087	2.59438	4.47342e-07	1.65085e-05
BGIBMGA014292-TA	268.385	1605.67	2.5808	4.65968e-230	3.06659e-227
BGIBMGA014566-TA	2.37631	14.0479	2.56355	0.00255453	0.0434784
BGIBMGA001475-TA	8.66859	50.99	2.55634	9.546e-09	4.14219e-07
BGIBMGA007146-TA	9.23668	54.2129	2.55319	3.35692e-09	1.5236e-07
BGIBMGA005854-TA	3.53277	20.5131	2.53767	0.000289083	0.0063652
BGIBMGA005341-TA	73.7596	427.091	2.53364	2.35513e-61	3.77011e-59
BGIBMGA003935-TA	2.44339	14.0932	2.52805	0.00271611	0.0459643
BGIBMGA001695-TA	4.74658	27.0326	2.50974	3.54397e-05	0.000954134
BGIBMGA007381-TA	2.89523	16.1137	2.47654	0.00153143	0.0276967
BGIBMGA013866-TA	199.034	1101.02	2.46775	1.12434e-150	5.12267e-148
BGIBMGA007651-TA	10.9756	59.0168	2.42682	2.05164e-09	9.53089e-08
BGIBMGA003065-TA	8.79809	46.2829	2.39522	1.38403e-07	5.34045e-06
BGIBMGA012995-TA	4.26261	21.9423	2.36391	0.000319703	0.00693626
BGIBMGA007757-TA	21.6722	108.851	2.32843	1.95901e-15	1.26811e-13
BGIBMGA003866-TA	37.3411	186.345	2.31914	3.4228e-25	2.89618e-23
BGIBMGA001274-TA	6.44217	30.4794	2.24222	3.98025e-05	0.00106194
BGIBMGA011766-TA	60.6352	283.925	2.22728	8.53979e-36	9.19658e-34
BGIBMGA013656-TA	14.0428	65.6386	2.22471	1.96751e-09	9.17605e-08
BGIBMGA010892-TA	291.923	1307.72	2.16339	8.744e-153	4.31589e-150
BGIBMGA009385-TA	11.0754	48.5555	2.13228	5.00735e-07	1.83644e-05
BGIBMGA010536-TA	10.4446	45.1343	2.11146	1.46685e-06	4.99318e-05
BGIBMGA008018-TA	9.61896	41.4368	2.10696	4.0661e-06	0.000128104
BGIBMGA008174-TA	11.1169	47.5451	2.09654	8.63791e-07	3.01843e-05
BGIBMGA005771-TA	5.26696	22.458	2.09219	0.000732381	0.0143401
BGIBMGA013097-TA	16.6399	70.926	2.09167	1.96417e-09	9.19668e-08
BGIBMGA010024-TA	711.251	3018.81	2.08555	0	0
BGIBMGA000004-TA	6.12087	25.7815	2.07453	0.000319623	0.00694726
BGIBMGA014116-TA	56.2942	236.852	2.07293	1.11253e-27	9.98407e-26
BGIBMGA003327-TA	17.8947	74.7856	2.06322	1.00895e-09	4.85853e-08
BGIBMGA012754-TA	23.1792	93.9437	2.01896	1.47517e-11	7.94313e-10
BGIBMGA003249-TA	4.89742	19.6068	2.00126	0.00216859	0.0376123
BGIBMGA002934-TA	11.9026	45.9952	1.9502	3.89588e-06	0.000123397
BGIBMGA006287-TA	8.18404	30.8548	1.91461	0.000187543	0.00427237
BGIBMGA003056-TA	23.3738	87.1194	1.8981	4.37107e-10	2.16651e-08
BGIBMGA014115-TA	5.81015	21.6047	1.8947	0.00191109	0.0337892
BGIBMGA005786-TA	7.30375	27.1542	1.89447	0.000502754	0.0102506
BGIBMGA005302-TA	19.114	70.5637	1.88429	2.29116e-08	9.59048e-07
BGIBMGA000005-TA	14.4509	53.3382	1.88401	1.18468e-06	4.09148e-05
BGIBMGA008336-TA	16.1938	59.7338	1.88311	2.75411e-07	1.04568e-05
BGIBMGA004294-TA	318.866	1166.54	1.87121	2.64859e-113	8.04491e-111
BGIBMGA009610-TA	24.0004	87.0679	1.85909	7.68307e-10	3.74542e-08
BGIBMGA003800-TA	23.1795	83.8571	1.85508	1.65988e-09	7.80276e-08
BGIBMGA006261-TA	26.0456	92.1539	1.82301	4.25489e-10	2.11779e-08
BGIBMGA009487-TA	48.023	169.379	1.81846	2.8794e-17	2.04248e-15
BGIBMGA013782-TA	85.8303	292.757	1.77014	1.07268e-27	9.69997e-26
BGIBMGA005846-TA	9.13489	30.6809	1.74788	0.000466096	0.00961912
BGIBMGA003729-TA	17.8495	59.2238	1.73029	1.38053e-06	4.74022e-05
BGIBMGA005266-TA	10.6232	35.238	1.72991	0.000196576	0.00445246
BGIBMGA012195-TA	9.87768	32.6697	1.72571	0.000344915	0.00741536
BGIBMGA006512-TA	181.23	597.468	1.72104	1.06074e-52	1.53239e-50
BGIBMGA001348-TA	107.323	349.524	1.70343	4.08112e-31	3.99545e-29
BGIBMGA008255-TA	317.515	1031.43	1.69975	3.94812e-88	8.99411e-86
BGIBMGA010944-TA	105.467	339.724	1.68756	6.50268e-30	6.21216e-28
BGIBMGA013629-TA	8.07821	25.4946	1.65809	0.00211674	0.0368207
BGIBMGA008736-TA	9.44167	29.7032	1.6535	0.000930358	0.0176336
BGIBMGA006694-TA	45.544	140.928	1.62962	9.54676e-13	5.62641e-11
BGIBMGA003753-TA	12.6854	39.2246	1.62859	0.000167622	0.00387067
BGIBMGA011765-TA	422.807	1295.64	1.6156	1.19194e-102	3.06951e-100
BGIBMGA010273-TA	8.2493	25.134	1.6073	0.00284464	0.0478659
BGIBMGA000178-TA	8.95533	26.9649	1.59026	0.0021618	0.0375494
BGIBMGA010890-TA	516.143	1545.35	1.58209	1.76511e-118	5.97414e-116
BGIBMGA006692-TA	17.7741	51.8755	1.54528	3.10169e-05	0.000860483
BGIBMGA009184-TA	206.955	601.263	1.53868	2.1419e-45	2.67084e-43
BGIBMGA005024-TA	201.639	583.395	1.5327	7.41071e-44	9.05023e-42
BGIBMGA004276-TA	31.3004	89.6459	1.51806	6.47388e-08	2.55632e-06
BGIBMGA002858-TA	24.6308	70.1749	1.51049	1.89199e-06	6.3134e-05
BGIBMGA008159-TA	20.0724	57.0669	1.50744	1.78503e-05	0.000511995
BGIBMGA006456-TA	10.4006	29.4886	1.50349	0.00208404	0.0363586
BGIBMGA006758-TA	104.971	291.228	1.47216	1.67878e-21	1.30834e-19
BGIBMGA011109-TA	57.4736	157.148	1.45115	4.50371e-12	2.49303e-10
BGIBMGA014098-TA	14.0931	38.2596	1.44083	0.000683097	0.0135091
BGIBMGA007647-TA	24.8908	67.1989	1.43283	7.38635e-06	0.000223211
BGIBMGA006595-TA	21.1138	56.6715	1.42443	4.16766e-05	0.00110695
BGIBMGA012968-TA	112.271	295.107	1.39426	3.5279e-20	2.73147e-18
BGIBMGA014278-TA	24.2281	63.1206	1.38143	2.38497e-05	0.00067428
BGIBMGA007070-TA	21.7708	56.493	1.37567	6.75614e-05	0.00171745
BGIBMGA005856-TA	18.8801	48.6958	1.36693	0.000231843	0.00518192
BGIBMGA004003-TA	268.262	689.217	1.36132	2.23477e-43	2.70134e-41
BGIBMGA002671-TA	20.6961	52.8686	1.35305	0.000141158	0.00333098
BGIBMGA001772-TA	15.2805	38.7876	1.3439	0.00118222	0.0219508
BGIBMGA010406-TA	48.1413	121.996	1.34149	9.25384e-09	4.03018e-07
BGIBMGA002561-TA	30.9433	78.3949	1.34113	4.15633e-06	0.00012991
BGIBMGA005695-TA	38.7805	96.8472	1.32038	4.29481e-07	1.58989e-05
BGIBMGA013778-TA	490.823	1221.78	1.31571	9.3384e-72	1.78424e-69
BGIBMGA014304-TA	70.2338	174.225	1.31071	1.55939e-11	8.3586e-10
BGIBMGA009795-TA	74.0496	183.47	1.30898	4.78505e-12	2.63645e-10
BGIBMGA007466-TA	42.891	104.603	1.28617	2.63343e-07	1.00307e-05
BGIBMGA011625-TA	19.9508	48.5543	1.28315	0.00046379	0.00958823
BGIBMGA002175-TA	280.053	677.723	1.275	9.79571e-39	1.09472e-36
BGIBMGA002527-TA	32.3372	78.156	1.27316	1.01185e-05	0.000300412
BGIBMGA007278-TA	21.8064	52.6001	1.27032	0.000300013	0.00655712
BGIBMGA007039-TA	216.554	522.091	1.26957	4.88503e-30	4.70472e-28
BGIBMGA012865-TA	50.3443	120.738	1.26198	5.0561e-08	2.02346e-06
BGIBMGA003512-TA	68.3311	162.815	1.25262	3.14907e-10	1.60793e-08
BGIBMGA013773-TA	22.728	54.0626	1.25016	0.000295136	0.00646244
BGIBMGA013991-TA	19.3097	45.8083	1.24628	0.000888469	0.0169209
BGIBMGA011344-TA	196.69	461.925	1.23174	1.339e-25	1.14114e-23
BGIBMGA008157-TA	21.6074	50.5349	1.22576	0.000569944	0.0115018
BGIBMGA013865-TA	139.225	323.007	1.21414	5.31673e-18	3.88778e-16
BGIBMGA014135-TA	31.4918	72.6685	1.20635	4.50556e-05	0.00118343
BGIBMGA013816-TA	36.1155	82.4586	1.19105	1.69108e-05	0.00048741
BGIBMGA012379-TA	110.378	250.818	1.18419	8.06558e-14	4.9763e-12
BGIBMGA007764-TA	20.8889	47.352	1.18069	0.00120573	0.0223173
BGIBMGA003566-TA	2973.74	6673.01	1.16606	0	0
BGIBMGA001640-TA	28.8551	64.5167	1.16085	0.000192869	0.00437688
BGIBMGA008663-TA	61.3674	137.177	1.16049	5.47823e-08	2.17769e-06
BGIBMGA009544-TA	22.4507	50.0956	1.15792	0.00104348	0.0196207
BGIBMGA011271-TA	85.2058	189.471	1.15296	2.09229e-10	1.09186e-08
BGIBMGA001874-TA	32.4183	72.0653	1.1525	8.94665e-05	0.00222185
BGIBMGA013477-TA	27.9852	62.033	1.14837	0.000289902	0.00637139
BGIBMGA009959-TA	49.1334	107.434	1.12867	2.55744e-06	8.34586e-05
BGIBMGA007935-TA	111.707	243.321	1.12314	1.7791e-12	1.02806e-10
BGIBMGA013107-TA	115.871	249.106	1.10424	1.96746e-12	1.13139e-10
BGIBMGA004866-TA	45.6527	97.6894	1.0975	1.16224e-05	0.000342485
BGIBMGA002603-TA	182.076	387.092	1.08814	4.39324e-18	3.23244e-16
BGIBMGA004146-TA	29.8302	63.1298	1.08155	0.000496069	0.0101493
BGIBMGA011342-TA	146.257	308.188	1.07531	1.86294e-14	1.16149e-12
BGIBMGA009102-TA	30.6513	64.2807	1.06844	0.000502038	0.0102537
BGIBMGA013677-TA	38.8502	81.1521	1.06271	9.91821e-05	0.00243757
BGIBMGA004950-TA	163.323	338.853	1.05293	2.9073e-15	1.87173e-13
BGIBMGA007558-TA	310.146	642.745	1.0513	1.77779e-27	1.58344e-25
BGIBMGA012456-TA	35.081	72.3906	1.04511	0.000287339	0.00633858
BGIBMGA001926-TA	56.8018	114.588	1.01245	8.79836e-06	0.000263862
BGIBMGA009001-TA	40.9474	82.4942	1.01052	0.000166349	0.00384877
BGIBMGA008225-TA	33.8198	67.6784	1.00083	0.000716172	0.0140693
BGIBMGA003709-TA	302.802	151.023	-1.00361	5.41344e-13	3.22249e-11
BGIBMGA012890-TA	131.879	65.7352	-1.00447	1.89539e-06	6.30697e-05
BGIBMGA012762-TA	187.54	93.192	-1.00892	1.18284e-08	5.09525e-07
BGIBMGA012568-TA	72.2081	35.849	-1.01023	0.000397288	0.00835927
BGIBMGA008861-TA	887.583	440.248	-1.01157	1.69051e-35	1.80412e-33
BGIBMGA008391-TA	84.106	41.6949	-1.01234	0.000128588	0.0030835
BGIBMGA011764-TA	209.922	103.767	-1.0165	1.27782e-09	6.10366e-08
BGIBMGA001162-TA	226.676	111.867	-1.01884	2.62058e-10	1.35561e-08
BGIBMGA013803-TA	409.658	202.006	-1.02002	1.82601e-17	1.30306e-15
BGIBMGA004612-TA	781.586	383.952	-1.02548	3.90963e-32	3.85945e-30
BGIBMGA004797-TA	91.2931	44.6709	-1.03117	5.11791e-05	0.00133246
BGIBMGA005832-TA	210.897	103.119	-1.03222	7.2163e-10	3.53241e-08
BGIBMGA008354-TA	558.062	272.096	-1.03631	8.63521e-24	7.15333e-22
BGIBMGA002630-TA	82.4654	40.1597	-1.03804	0.000108691	0.00265474
BGIBMGA003597-TA	70.8833	34.4811	-1.03964	0.000327195	0.00706002
BGIBMGA004293-TA	5696.4	2770.05	-1.04014	1.24565e-228	7.7663e-226
BGIBMGA002626-TA	1421.37	688.842	-1.04503	9.07955e-59	1.37893e-56
BGIBMGA002566-TA	93.0263	44.8931	-1.05115	3.28121e-05	0.000895604
BGIBMGA000738-TA	62.4156	30.054	-1.05435	0.000649125	0.0128803
BGIBMGA004464-TA	586.135	281.764	-1.05674	1.1669e-25	1.00167e-23
BGIBMGA012026-TA	67.21	32.3067	-1.05684	0.000391769	0.00827253
BGIBMGA006280-TA	186.574	89.4385	-1.06078	3.11334e-09	1.42396e-07
BGIBMGA005176-TA	51.339	24.5613	-1.06367	0.00183912	0.0325654
BGIBMGA007343-TA	122.704	58.3453	-1.07249	1.24476e-06	4.28646e-05
BGIBMGA004060-TA	64.6128	30.4784	-1.08403	0.000386957	0.00818551
BGIBMGA009528-TA	336.757	158.536	-1.0869	4.66632e-16	3.17685e-14
BGIBMGA013168-TA	158.569	74.6175	-1.08752	2.48791e-08	1.0341e-06
BGIBMGA007496-TA	157.296	73.58	-1.09609	2.30981e-08	9.63451e-07
BGIBMGA001218-TA	56.0166	26.1937	-1.09663	0.000851959	0.0162517
BGIBMGA002073-TA	64.9648	30.333	-1.09877	0.000321241	0.0069442
BGIBMGA010464-TA	457.259	211.056	-1.11539	4.38488e-22	3.43995e-20
BGIBMGA002538-TA	129.702	59.1429	-1.13292	1.88881e-07	7.24103e-06
BGIBMGA002940-TA	80.3404	36.477	-1.13914	3.81556e-05	0.00102492
BGIBMGA001762-TA	102.19	45.8419	-1.15651	2.58555e-06	8.4144e-05
BGIBMGA009809-TA	119.712	53.6484	-1.15795	3.51567e-07	1.30964e-05
BGIBMGA000346-TA	1147.84	512.756	-1.16257	2.01593e-56	3.02287e-54
BGIBMGA008280-TA	553.743	247.324	-1.16281	4.1367e-28	3.76949e-26
BGIBMGA014285-TA	71.519	31.8004	-1.16928	7.26372e-05	0.00183859
BGIBMGA003128-TA	103.651	45.9802	-1.17265	1.69052e-06	5.68919e-05
BGIBMGA008438-TA	113.826	50.4272	-1.17456	5.08026e-07	1.85743e-05
BGIBMGA014428-TA	6652.98	2927.13	-1.18451	0	0
BGIBMGA004166-TA	56.373	24.4646	-1.20431	0.000311325	0.00679181
BGIBMGA003410-TA	41.3546	17.9328	-1.20544	0.00199787	0.0350099
BGIBMGA013261-TA	177.481	76.9036	-1.20654	1.4806e-10	7.79518e-09
BGIBMGA010640-TA	499.693	215.442	-1.21374	3.33702e-27	2.92818e-25
BGIBMGA002960-TA	86.1551	36.9821	-1.22011	6.68244e-06	0.000202456
BGIBMGA000039-TA	41.1139	17.6156	-1.22277	0.00183099	0.0324698
BGIBMGA004292-TA	5622.8	2399.99	-1.22826	7.10616e-294	6.01283e-291
BGIBMGA014287-TA	144.689	61.6392	-1.23104	4.16838e-09	1.87752e-07
BGIBMGA005780-TA	44.7974	19.0611	-1.23278	0.00106088	0.0198848
BGIBMGA011059-TA	628.287	266.187	-1.23899	7.88268e-35	8.26356e-33
BGIBMGA003129-TA	105.197	44.4877	-1.24162	4.53202e-07	1.66728e-05
BGIBMGA011777-TA	131.164	55.1754	-1.24928	1.50755e-08	6.42391e-07
BGIBMGA002765-TA	126.721	52.9929	-1.25778	2.22515e-08	9.38045e-07
BGIBMGA012153-TA	416.217	172.325	-1.27221	1.47559e-24	1.23098e-22
BGIBMGA009571-TA	46.9847	19.4086	-1.27549	0.000574985	0.0115641
BGIBMGA014369-TA	84.1676	34.6954	-1.27852	3.89433e-06	0.000123679
BGIBMGA011307-TA	373.253	153.298	-1.28382	1.75987e-22	1.40861e-20
BGIBMGA006054-TA	89.8442	36.767	-1.28901	1.58325e-06	5.35863e-05
BGIBMGA007260-TA	43.6629	17.8017	-1.29439	0.000787216	0.0152127
BGIBMGA013220-TA	37.532	15.0487	-1.31849	0.00159274	0.0285872
BGIBMGA014594-TA	56.3694	22.43	-1.32949	9.85783e-05	0.00242777
BGIBMGA011896-TA	110.395	43.8032	-1.33356	4.69735e-08	1.89268e-06
BGIBMGA009771-TA	99.6849	38.9941	-1.35412	1.50655e-07	5.79434e-06
BGIBMGA009106-TA	52.7572	20.3259	-1.37604	0.000109939	0.00267421
BGIBMGA005069-TA	730.497	280.383	-1.38148	3.00503e-47	3.86931e-45
BGIBMGA004286-TA	1988.55	753.909	-1.39925	6.37882e-128	2.36136e-125
BGIBMGA004290-TA	5523.04	2091.22	-1.40112	0	0
BGIBMGA010590-TA	98.5128	37.2636	-1.40255	8.23459e-08	3.24076e-06
BGIBMGA012517-TA	37.8159	14.2127	-1.41181	0.000842164	0.0161428
BGIBMGA002015-TA	162.648	60.7679	-1.42037	3.50932e-12	1.95171e-10
BGIBMGA013578-TA	105.77	39.4094	-1.42432	1.90112e-08	8.07191e-07
BGIBMGA012548-TA	53.5971	19.6796	-1.44545	5.22166e-05	0.00135352
BGIBMGA014290-TA	81.2966	29.7976	-1.448	6.07049e-07	2.17254e-05
BGIBMGA011768-TA	149.258	54.3131	-1.45844	1.07257e-11	5.80165e-10
BGIBMGA003062-TA	46.0949	16.6537	-1.46876	0.000146645	0.00343992
BGIBMGA009477-TA	116.674	42.1422	-1.46914	1.52551e-09	7.22846e-08
BGIBMGA004236-TA	198.172	70.5913	-1.48919	1.81059e-15	1.18499e-13
BGIBMGA003032-TA	172.571	61.1237	-1.49739	9.17375e-14	5.63068e-12
BGIBMGA014348-TA	2231.68	784.005	-1.50919	3.24273e-160	1.67015e-157
BGIBMGA002436-TA	64.0131	22.4826	-1.50956	4.97533e-06	0.000154287
BGIBMGA002463-TA	50.3041	17.3809	-1.53317	4.24181e-05	0.00112162
BGIBMGA011203-TA	106.755	36.7175	-1.53977	2.19384e-09	1.01516e-07
BGIBMGA014427-TA	1255.93	428.916	-1.54999	1.58099e-94	3.74569e-92
BGIBMGA008281-TA	486.986	165.951	-1.55313	7.53059e-38	8.33714e-36
BGIBMGA011714-TA	847.527	286.384	-1.56531	2.74519e-65	4.78228e-63
BGIBMGA003332-TA	26.05	8.79514	-1.5665	0.00276601	0.0466754
BGIBMGA011221-TA	28.4876	9.5108	-1.5827	0.00161639	0.0289241
BGIBMGA008279-TA	99.0023	32.8399	-1.59201	3.57319e-09	1.61557e-07
BGIBMGA011769-TA	428.84	141.541	-1.59922	6.51575e-35	6.89157e-33
BGIBMGA007474-TA	83.6179	27.5279	-1.60292	4.99165e-08	2.00444e-06
BGIBMGA010584-TA	310.471	102.091	-1.6046	7.49866e-26	6.48388e-24
BGIBMGA010400-TA	11795.2	3860.24	-1.61143	0	0
BGIBMGA001358-TA	8364.87	2678.72	-1.6428	0	0
BGIBMGA010829-TA	41.1664	13.1649	-1.64477	9.76233e-05	0.00240926
BGIBMGA014431-TA	3448.73	1101.17	-1.64702	1.26376e-279	9.35653e-277
BGIBMGA012518-TA	31.5338	10.0638	-1.64772	0.000638842	0.0127403
BGIBMGA009033-TA	32.7824	10.34	-1.66469	0.000453207	0.00940225
BGIBMGA002767-TA	35.4395	11.1012	-1.67465	0.000250457	0.00556644
BGIBMGA004011-TA	8079.19	2515.78	-1.68321	0	0
BGIBMGA004605-TA	386.246	117.976	-1.71103	1.24223e-34	1.2796e-32
BGIBMGA010531-TA	40.8371	12.0574	-1.75996	4.70028e-05	0.00122642
BGIBMGA004288-TA	788.215	232.574	-1.7609	1.37837e-71	2.59177e-69
BGIBMGA005011-TA	37.0619	10.9315	-1.76145	0.000104612	0.0025657
BGIBMGA002899-TA	50.6599	14.9319	-1.76245	5.68808e-06	0.000175016
BGIBMGA002125-TA	35.1174	10.332	-1.76506	0.000155665	0.00361571
BGIBMGA009814-TA	640.001	183.882	-1.79929	3.53179e-60	5.57834e-58
BGIBMGA009159-TA	22.1457	6.35762	-1.80047	0.00232971	0.0400548
BGIBMGA010681-TA	338.98	96.0175	-1.81983	3.53891e-33	3.58307e-31
BGIBMGA010811-TA	27.1604	7.62237	-1.83319	0.00064124	0.0127666
BGIBMGA003131-TA	20.9189	5.83372	-1.84232	0.00264807	0.0448771
BGIBMGA005004-TA	25.9224	7.16494	-1.85517	0.000773992	0.0149816
BGIBMGA002124-TA	27.0601	7.39515	-1.87151	0.000549636	0.0111299
BGIBMGA004004-TA	754.912	204.628	-1.8833	4.67251e-75	9.38146e-73
BGIBMGA004397-TA	17368.9	4609.89	-1.9137	0	0
BGIBMGA000623-TA	39.5981	10.2806	-1.9455	1.79066e-05	0.00051237
BGIBMGA004546-TA	66.7844	17.3234	-1.94679	2.50168e-08	1.03618e-06
BGIBMGA013304-TA	823.221	212.792	-1.95184	1.42658e-85	3.07258e-83
BGIBMGA005240-TA	52.1519	13.307	-1.97053	6.89098e-07	2.44403e-05
BGIBMGA013577-TA	157.047	38.9911	-2.00998	2.60577e-18	1.92925e-16
BGIBMGA010553-TA	19.0679	4.54443	-2.06898	0.00194677	0.0343176
BGIBMGA000675-TA	33.8083	7.93296	-2.09145	3.26679e-05	0.000895796
BGIBMGA004066-TA	241.293	56.1927	-2.10233	8.49219e-29	7.85926e-27
BGIBMGA012002-TA	937.213	213.969	-2.13098	1.39869e-108	3.94496e-106
BGIBMGA012362-TA	17.0959	3.62955	-2.23579	0.00207329	0.0362245
BGIBMGA010530-TA	41.2208	8.71345	-2.24206	1.66727e-06	5.62692e-05
BGIBMGA011058-TA	3803.05	802.104	-2.2453	0	0
BGIBMGA004125-TA	496.404	101.587	-2.2888	1.38468e-63	2.34327e-61
BGIBMGA001112-TA	44.8892	8.94995	-2.32642	3.20037e-07	1.19973e-05
BGIBMGA011616-TA	41.9164	8.24375	-2.34614	6.9084e-07	2.44289e-05
BGIBMGA002747-TA	74.0008	14.5465	-2.34687	4.20082e-11	2.24157e-09
BGIBMGA014461-TA	21.8968	4.19986	-2.38231	0.000294351	0.00645718
BGIBMGA013272-TA	24.5461	4.64164	-2.40279	0.000117063	0.00283585
BGIBMGA002739-TA	79.1147	14.7051	-2.42762	3.46791e-12	1.93777e-10
BGIBMGA009202-TA	23.625	3.90517	-2.59686	7.84642e-05	0.00197343
BGIBMGA010469-TA	20.1468	3.20992	-2.64994	0.000226768	0.00507805
BGIBMGA005673-TA	25.7211	4.07759	-2.65716	3.016e-05	0.000838676
BGIBMGA000021-TA	277.356	39.6675	-2.80571	3.85501e-45	4.75692e-43
BGIBMGA002901-TA	31.252	4.35316	-2.84381	1.8877e-06	6.31687e-05
BGIBMGA008082-TA	90.8682	12.4872	-2.86333	3.5369e-16	2.45018e-14
BGIBMGA009516-TA	22.6222	2.72818	-3.05173	2.71307e-05	0.000756214
BGIBMGA000037-TA	126.923	14.6293	-3.11702	1.03721e-23	8.53249e-22
BGIBMGA010470-TA	15.4276	1.76524	-3.12758	0.000456544	0.00945494
BGIBMGA004618-TA	81.2369	8.94041	-3.18372	5.14162e-16	3.48044e-14
BGIBMGA008029-TA	26.6963	2.70854	-3.30105	2.3339e-06	7.65855e-05
BGIBMGA012243-TA	17.716	1.79218	-3.30527	0.000118674	0.00286901
BGIBMGA001170-TA	12.3074	1.13044	-3.44458	0.00110112	0.0205093
BGIBMGA004289-TA	225.935	15.6503	-3.85164	4.44904e-48	5.85593e-46
BGIBMGA007699-TA	20.9002	1.20131	-4.12084	6.06004e-06	0.000185019
BGIBMGA000023-TA	20.4515	1.02445	-4.31928	5.83572e-06	0.000179093

## Sheet: all K8 Vs all HY
gene	control	treat	log2(Fold_change)	p-value	q-value
BGIBMGA005782-TA	0	20.5959	7.20521	4.88063e-06	0.000192588
BGIBMGA014505-TA	0	106.468	6.96299	1.19894e-25	1.42782e-23
BGIBMGA000158-TA	11.8564	1431.39	6.91561	0	0
BGIBMGA013123-TA	0	84.4128	6.7212	6.53862e-21	6.40252e-19
BGIBMGA008454-TA	0	23.4992	6.67998	7.26029e-07	3.16745e-05
BGIBMGA007616-TA	0	35.8635	5.85781	6.28895e-10	3.69483e-08
BGIBMGA001112-TA	0	55.8919	5.85259	1.17397e-14	8.86785e-13
BGIBMGA010553-TA	0	15.9824	5.60298	3.71061e-05	0.00127736
BGIBMGA014098-TA	3.34091	114.368	5.09729	6.73611e-28	8.56198e-26
BGIBMGA014097-TA	1.00313	25.5812	4.6725	3.30775e-07	1.52352e-05
BGIBMGA008589-TA	0	15.5275	4.50379	7.94777e-05	0.00258772
BGIBMGA004255-TA	1.09881	23.1213	4.39521	1.69191e-06	7.03315e-05
BGIBMGA009210-TA	4.92061	98.3026	4.32032	8.56189e-23	9.2016e-21
BGIBMGA014208-TA	10.7576	207.985	4.27306	4.27445e-46	7.84776e-44
BGIBMGA009527-TA	29.4673	519.521	4.14	1.99039e-110	8.48741e-108
BGIBMGA004006-TA	580.68	9786.03	4.07491	0	0
BGIBMGA008146-TA	7.44089	112.079	3.9129	2.23893e-24	2.55142e-22
BGIBMGA012890-TA	7.56255	104.667	3.79078	2.06422e-22	2.16563e-20
BGIBMGA003032-TA	7.69407	105.403	3.77602	1.68507e-22	1.79636e-20
BGIBMGA013803-TA	20.1133	263.621	3.71225	4.19352e-53	9.23903e-51
BGIBMGA004292-TA	398.576	5152.59	3.69237	0	0
BGIBMGA014358-TA	1.05852	13.1383	3.63365	0.000681809	0.0183188
BGIBMGA007377-TA	19.8565	239.722	3.59368	2.57662e-47	4.79722e-45
BGIBMGA003065-TA	1.45695	16.6188	3.51179	0.00016367	0.00503152
BGIBMGA004236-TA	16.1777	176.491	3.44752	3.46047e-34	5.19818e-32
BGIBMGA004397-TA	1377.91	14893	3.43408	0	0
BGIBMGA009093-TA	16.9717	183.229	3.43245	2.64283e-35	4.06227e-33
BGIBMGA002877-TA	1.23137	12.8339	3.38162	0.00111105	0.0287416
BGIBMGA000068-TA	29.4927	284.844	3.27174	8.52674e-52	1.7078e-49
BGIBMGA009092-TA	23.4646	219.394	3.22497	8.4303e-40	1.44727e-37
BGIBMGA002765-TA	16.3596	150.799	3.20442	9.87388e-28	1.23135e-25
BGIBMGA000005-TA	3.58312	32.5867	3.18499	4.20991e-07	1.9124e-05
BGIBMGA005007-TA	1.73068	15.1545	3.13033	0.000620922	0.0170644
BGIBMGA000329-TA	148.216	1283.96	3.11483	7.0751e-217	5.50151e-214
BGIBMGA013545-TA	3.4905	29.1568	3.06232	2.63507e-06	0.000106198
BGIBMGA011896-TA	7.49283	62.4192	3.05841	6.47601e-12	4.25902e-10
BGIBMGA011203-TA	9.92427	82.4205	3.05397	3.08591e-15	2.38553e-13
BGIBMGA000331-TA	2.73904	21.7504	2.9893	6.0882e-05	0.00201704
BGIBMGA001320-TA	21.7374	171.81	2.98256	2.16037e-29	2.82752e-27
BGIBMGA002441-TA	3.11702	23.8723	2.9371	3.13534e-05	0.00109357
BGIBMGA008279-TA	12.2619	85.5769	2.80304	1.42451e-14	1.06388e-12
BGIBMGA013866-TA	49.9555	341.933	2.775	7.84004e-53	1.67157e-50
BGIBMGA011765-TA	79.1761	533.528	2.75243	1.02713e-80	3.48143e-78
BGIBMGA002199-TA	5.65262	37.4241	2.72698	5.34767e-07	2.38016e-05
BGIBMGA012957-TA	5.7427	35.9696	2.64698	1.33168e-06	5.64215e-05
BGIBMGA012958-TA	9.52362	53.6477	2.49393	1.15114e-08	6.211e-07
BGIBMGA010892-TA	78.0552	431.264	2.466	3.83952e-58	9.22811e-56
BGIBMGA005240-TA	6.65955	36.5275	2.45549	3.07079e-06	0.000122637
BGIBMGA000338-TA	8.17364	44.7936	2.45424	2.39752e-07	1.11595e-05
BGIBMGA004830-TA	11.3974	60.5888	2.41035	2.79451e-09	1.58544e-07
BGIBMGA010735-TA	3.33956	17.0073	2.34843	0.00193906	0.0466893
BGIBMGA005012-TA	12.3267	60.2677	2.2896	9.25778e-09	5.07795e-07
BGIBMGA012820-TA	3.58476	17.3944	2.27867	0.00209428	0.0497025
BGIBMGA012872-TA	63.1351	301.647	2.25635	3.84906e-37	6.28157e-35
BGIBMGA009095-TA	387.407	1829.33	2.23939	5.83061e-214	4.28194e-211
BGIBMGA000885-TA	4.6605	21.8558	2.22946	0.000670224	0.018118
BGIBMGA002747-TA	8.30885	36.9207	2.15171	1.54994e-05	0.000564427
BGIBMGA008255-TA	106.68	465.613	2.12584	2.31826e-52	4.8643e-50
BGIBMGA009528-TA	70.0508	300.616	2.10145	6.25154e-34	9.2853e-32
BGIBMGA012031-TA	15.2852	64.2238	2.07097	2.72222e-08	1.37347e-06
BGIBMGA000333-TA	243.315	969.742	1.99478	1.58531e-98	5.82116e-96
BGIBMGA014116-TA	21.6138	82.5696	1.93366	1.77848e-09	1.02216e-07
BGIBMGA000776-TA	39.6889	150.642	1.92432	5.49272e-16	4.4005e-14
BGIBMGA005278-TA	547.233	2005.21	1.87353	3.54036e-185	2.34e-182
BGIBMGA012645-TA	20.7482	73.5549	1.82583	4.87917e-08	2.41565e-06
BGIBMGA005277-TA	1175.57	4126.82	1.81167	0	0
BGIBMGA005069-TA	196.306	671.298	1.77385	1.17886e-58	2.8858e-56
BGIBMGA001348-TA	39.3893	134.413	1.7708	5.36645e-13	3.65665e-11
BGIBMGA009094-TA	1792.14	5974.15	1.73705	0	0
BGIBMGA010071-TA	13.3537	44.3525	1.73178	4.53099e-05	0.00152405
BGIBMGA011769-TA	76.4625	250.009	1.70915	8.67685e-22	8.75567e-20
BGIBMGA000064-TA	13.7452	43.4877	1.66168	8.92556e-05	0.00287073
BGIBMGA003945-TA	12.0034	37.871	1.65765	0.000262498	0.00776277
BGIBMGA010530-TA	8.77268	27.6037	1.65377	0.00186736	0.0455436
BGIBMGA001959-TA	76.0273	238.094	1.64694	8.39827e-20	8.04469e-18
BGIBMGA002940-TA	25.0017	77.5918	1.63388	2.36023e-07	1.10247e-05
BGIBMGA013865-TA	42.0889	128.622	1.61163	4.49707e-11	2.80409e-09
BGIBMGA014199-TA	18.0562	55.0214	1.6075	1.71086e-05	0.000619611
BGIBMGA010890-TA	221.691	675.015	1.60637	3.22708e-51	6.36697e-49
BGIBMGA001508-TA	232.193	704.017	1.60028	4.75878e-53	1.03125e-50
BGIBMGA002176-TA	132.316	393.947	1.57402	9.87141e-30	1.3049e-27
BGIBMGA014285-TA	13.9559	41.4884	1.57183	0.000241619	0.00729216
BGIBMGA009775-TA	12.3033	36.2921	1.56061	0.00063828	0.017505
BGIBMGA000327-TA	19.4358	56.8251	1.54781	2.17325e-05	0.000776438
BGIBMGA002941-TA	14.4851	42.3236	1.5469	0.000249289	0.00748942
BGIBMGA004476-TA	48.4733	141.556	1.54611	2.13378e-11	1.36263e-09
BGIBMGA006775-TA	374.497	1071.35	1.5164	1.15262e-73	3.38588e-71
BGIBMGA011549-TA	83.4314	236.167	1.50114	2.7583e-17	2.36766e-15
BGIBMGA011714-TA	200.613	567.13	1.49926	3.61519e-39	6.12681e-37
BGIBMGA014292-TA	202.629	566.731	1.48382	1.50713e-38	2.52187e-36
BGIBMGA009526-TA	22.034	61.2425	1.4748	2.16166e-05	0.000774391
BGIBMGA013918-TA	12.1292	33.5527	1.46794	0.0017331	0.0425043
BGIBMGA005832-TA	69.6206	192.213	1.46512	7.06073e-14	5.0726e-12
BGIBMGA007893-TA	18.2481	50.3335	1.46378	0.000129053	0.00408121
BGIBMGA009419-TA	16.4202	45.2589	1.46273	0.000285486	0.0083863
BGIBMGA002629-TA	76.43	209.996	1.45815	6.36852e-15	4.83825e-13
BGIBMGA000341-TA	550.904	1506.9	1.45171	2.81513e-96	1.00576e-93
BGIBMGA012968-TA	49.3655	133.399	1.43418	8.57907e-10	4.99589e-08
BGIBMGA007868-TA	12.6756	34.2381	1.43355	0.00189428	0.0459459
BGIBMGA008280-TA	183.542	494.695	1.43043	4.44973e-32	6.39359e-30
BGIBMGA010961-TA	196.273	526.675	1.42405	8.11503e-34	1.19192e-31
BGIBMGA011459-TA	27.6767	72.5602	1.39051	1.01106e-05	0.000377549
BGIBMGA013805-TA	16.2943	42.397	1.3796	0.000797698	0.0211318
BGIBMGA013806-TA	29.2207	75.9626	1.3783	7.27086e-06	0.000277785
BGIBMGA005710-TA	30.3299	78.1827	1.36611	6.22448e-06	0.000239887
BGIBMGA010072-TA	17.5825	45.2101	1.36251	0.000606126	0.0167623
BGIBMGA000346-TA	390.063	993.725	1.34914	2.68241e-57	6.22084e-55
BGIBMGA010913-TA	97.9648	247.293	1.33589	2.92478e-15	2.27428e-13
BGIBMGA010277-TA	29.0139	71.041	1.29191	3.82241e-05	0.00130564
BGIBMGA011308-TA	111.584	272.804	1.28974	7.68463e-16	6.11947e-14
BGIBMGA011399-TA	50.494	122.968	1.2841	6.99673e-08	3.3879e-06
BGIBMGA008710-TA	28.2207	68.7114	1.2838	5.597e-05	0.00186835
BGIBMGA004988-TA	18.4365	44.7925	1.2807	0.00116734	0.0300216
BGIBMGA009771-TA	33.3413	80.8564	1.27805	1.33142e-05	0.000488892
BGIBMGA010584-TA	97.398	231.356	1.24815	4.99303e-13	3.41984e-11
BGIBMGA009047-TA	69.0897	162.217	1.23138	2.18825e-09	1.24683e-07
BGIBMGA000336-TA	48.8644	114.566	1.22933	5.13502e-07	2.30884e-05
BGIBMGA014014-TA	58.2988	136.106	1.22319	5.02631e-08	2.47921e-06
BGIBMGA008711-TA	195.41	454.48	1.21772	3.28076e-23	3.61403e-21
BGIBMGA011361-TA	24.4506	56.6268	1.21162	0.000486729	0.0136027
BGIBMGA014406-TA	23.1478	53.4364	1.20694	0.000731646	0.0195782
BGIBMGA004290-TA	2339.47	5361.06	1.19634	4.69245e-248	4.43068e-245
BGIBMGA002905-TA	1280.95	2932.34	1.19484	3.94396e-136	2.0052e-133
BGIBMGA011895-TA	142.468	325.557	1.19227	1.54675e-16	1.26997e-14
BGIBMGA000424-TA	23.7475	54.089	1.18756	0.000800712	0.0211692
BGIBMGA010467-TA	21.9609	49.9851	1.18656	0.00127925	0.0323954
BGIBMGA006419-TA	27.9534	63.0076	1.17251	0.000343509	0.00991452
BGIBMGA011307-TA	159.776	358.325	1.16522	1.9988e-17	1.7383e-15
BGIBMGA007496-TA	56.6716	126.478	1.15819	5.15576e-07	2.31031e-05
BGIBMGA004066-TA	69.5247	152.047	1.12892	7.16057e-08	3.45458e-06
BGIBMGA001821-TA	80.8028	175.017	1.11502	1.06938e-08	5.81734e-07
BGIBMGA014407-TA	28.5912	61.6697	1.10899	0.000726683	0.0194848
BGIBMGA009772-TA	48.6617	104.27	1.09946	1.28869e-05	0.000477175
BGIBMGA012089-TA	64.0628	137.147	1.09817	5.80191e-07	2.55652e-05
BGIBMGA013757-TA	54.199	115.354	1.08972	5.28069e-06	0.000205916
BGIBMGA012861-TA	28.3675	59.3387	1.06473	0.00136765	0.0341758
BGIBMGA012510-TA	29.1024	60.6277	1.05884	0.00127941	0.0323376
BGIBMGA004661-TA	44.7763	92.2281	1.04247	8.88541e-05	0.00286479
BGIBMGA009701-TA	130.024	266.649	1.03616	3.36974e-11	2.13132e-09
BGIBMGA005421-TA	40.44	82.4839	1.02833	0.000249519	0.00747935
BGIBMGA013448-TA	333.813	676.035	1.01806	2.55979e-25	3.02124e-23
BGIBMGA012182-TA	54.5819	110.257	1.01437	2.85441e-05	0.00100352
BGIBMGA007558-TA	179.316	361.382	1.01102	4.1879e-14	3.07555e-12
BGIBMGA011766-TA	52.4734	105.678	1.01002	4.47213e-05	0.00151194
BGIBMGA009216-TA	70.5204	35.2589	-1.00005	0.000297413	0.0087173
BGIBMGA011768-TA	356.476	177.463	-1.00629	2.98681e-16	2.42225e-14
BGIBMGA014348-TA	4688.49	2316.59	-1.01712	6.73295e-197	4.68436e-194
BGIBMGA005977-TA	52.8462	25.6766	-1.04134	0.00122896	0.0314837
BGIBMGA012002-TA	1848.66	897.651	-1.04226	1.15937e-81	4.03307e-79
BGIBMGA007072-TA	159.206	76.5095	-1.05718	1.37668e-08	7.36773e-07
BGIBMGA009194-TA	51.6157	24.3978	-1.08106	0.001008	0.0261783
BGIBMGA005302-TA	66.9216	30.772	-1.12085	0.000118162	0.00374577
BGIBMGA007285-TA	100.878	46.2738	-1.12434	2.15757e-06	8.83001e-05
BGIBMGA007987-TA	359.112	163.436	-1.13571	2.06967e-19	1.91322e-17
BGIBMGA004340-TA	73.9612	33.4852	-1.14325	3.97203e-05	0.00134977
BGIBMGA005005-TA	41.8306	18.848	-1.15015	0.00190642	0.0459871
BGIBMGA013629-TA	52.3246	23.5212	-1.15353	0.000501676	0.0139908
BGIBMGA004288-TA	1442.68	644.432	-1.16265	1.56828e-75	4.82118e-73
BGIBMGA002934-TA	106.517	47.4436	-1.1668	5.48436e-07	2.43281e-05
BGIBMGA004003-TA	2853.59	1254.29	-1.18591	4.45395e-152	2.55986e-149
BGIBMGA004002-TA	1242.57	545.46	-1.18779	2.12451e-67	5.7314e-65
BGIBMGA012548-TA	155.175	67.6925	-1.19683	7.14058e-10	4.17661e-08
BGIBMGA004465-TA	713.619	308.995	-1.20757	2.07596e-40	3.61081e-38
BGIBMGA013586-TA	55.956	23.822	-1.232	0.000155325	0.00479728
BGIBMGA004464-TA	1103.6	462.685	-1.25412	5.02904e-65	1.32958e-62
BGIBMGA014360-TA	494.922	203.971	-1.27884	5.92959e-31	8.25087e-29
BGIBMGA005004-TA	45.6693	18.5935	-1.29643	0.000385792	0.0110147
BGIBMGA004123-TA	15291.5	6153.23	-1.31332	0	0
BGIBMGA007969-TA	43.8844	17.0869	-1.36082	0.000310811	0.00908986
BGIBMGA009608-TA	118.308	45.9396	-1.36474	2.96459e-09	1.67474e-07
BGIBMGA014257-TA	40.627	15.5275	-1.38761	0.00043246	0.0122151
BGIBMGA003330-TA	571.657	213.834	-1.41866	4.76928e-41	8.51961e-39
BGIBMGA013023-TA	40.8093	15.1862	-1.42614	0.00032058	0.00935484
BGIBMGA008813-TA	98.0037	36.4192	-1.42814	2.38318e-08	1.22581e-06
BGIBMGA004527-TA	45.3225	16.2913	-1.47613	0.000101554	0.00325045
BGIBMGA004285-TA	621.195	220.743	-1.49268	1.09342e-47	2.06485e-45
BGIBMGA010537-TA	40.0892	14.1941	-1.49793	0.000220782	0.00667852
BGIBMGA005494-TA	44.5318	15.4115	-1.53083	7.69594e-05	0.00251814
BGIBMGA004890-TA	55.4689	19.1067	-1.5376	9.58413e-06	0.000358902
BGIBMGA009063-TA	65.3504	21.7474	-1.58736	8.97081e-07	3.86271e-05
BGIBMGA007970-TA	55.523	18.4417	-1.59011	5.7879e-06	0.000223714
BGIBMGA005397-TA	27.2933	8.98646	-1.60272	0.0013917	0.0347111
BGIBMGA009874-TA	46.4233	15.1039	-1.61993	2.67308e-05	0.000942278
BGIBMGA014328-TA	26.2178	8.43692	-1.63576	0.00148644	0.0367963
BGIBMGA010585-TA	33.9207	10.6927	-1.66554	0.000253031	0.00756746
BGIBMGA004726-TA	108.76	34.2684	-1.6662	5.59925e-11	3.45871e-09
BGIBMGA007428-TA	55.7046	17.2147	-1.69415	2.09494e-06	8.60031e-05
BGIBMGA000788-TA	305.063	92.8586	-1.716	4.09562e-29	5.25631e-27
BGIBMGA001459-TA	40.6414	12.2231	-1.73334	3.86497e-05	0.00131678
BGIBMGA014450-TA	45.0108	13.3059	-1.7582	1.22746e-05	0.000455779
BGIBMGA013863-TA	33.624	9.79646	-1.77916	0.00013933	0.00435414
BGIBMGA013644-TA	29.6533	8.58365	-1.78853	0.000330793	0.00958936
BGIBMGA007427-TA	49.7524	14.2658	-1.80221	2.9593e-06	0.000118542
BGIBMGA001983-TA	1456.47	417.073	-1.8041	2.26259e-141	1.19637e-138
BGIBMGA001762-TA	342.892	94.264	-1.86297	4.44116e-36	6.90678e-34
BGIBMGA004727-TA	122.761	33.3367	-1.88067	4.35301e-14	3.17914e-12
BGIBMGA014356-TA	22.1777	5.51798	-2.00689	0.000821941	0.0216439
BGIBMGA014369-TA	187.24	46.3036	-2.01569	1.8928e-22	2.00167e-20
BGIBMGA014224-TA	192.078	47.4958	-2.01582	5.45479e-23	5.95924e-21
BGIBMGA002288-TA	247.694	61.1601	-2.0179	3.29139e-29	4.26558e-27
BGIBMGA004115-TA	694.534	169.641	-2.03357	1.67787e-79	5.4097e-77
BGIBMGA014430-TA	3356.13	800.913	-2.06708	0	0
BGIBMGA002306-TA	27.4804	6.48822	-2.08251	0.000138527	0.00434961
BGIBMGA010465-TA	18.014	4.19024	-2.10401	0.00190309	0.0459908
BGIBMGA003249-TA	38.8918	8.86383	-2.13347	4.19935e-06	0.000167203
BGIBMGA002457-TA	60.4154	13.6236	-2.14881	8.41533e-09	4.63509e-07
BGIBMGA003954-TA	20.89	4.64442	-2.16924	0.000658216	0.0179032
BGIBMGA014207-TA	98.4448	21.4874	-2.19582	9.38638e-14	6.67089e-12
BGIBMGA009106-TA	140.763	30.5487	-2.20408	4.34889e-19	3.93754e-17
BGIBMGA004728-TA	184.98	38.7761	-2.25413	3.33192e-25	3.89776e-23
BGIBMGA004289-TA	861.34	174.81	-2.3008	1.25654e-113	5.72767e-111
BGIBMGA004630-TA	31.8783	6.45308	-2.30451	1.29104e-05	0.000476711
BGIBMGA013429-TA	60.3866	12.0808	-2.32151	1.65267e-09	9.54004e-08
BGIBMGA009948-TA	25.9044	5.1728	-2.32418	7.77678e-05	0.0025383
BGIBMGA000023-TA	49.8055	9.32925	-2.41647	2.12079e-08	1.0951e-06
BGIBMGA007860-TA	26.2438	4.68783	-2.48499	3.62456e-05	0.00125099
BGIBMGA008860-TA	23.6845	4.09565	-2.53178	7.37249e-05	0.0024243
BGIBMGA000039-TA	140.34	21.2171	-2.72563	1.09793e-23	1.22996e-21
BGIBMGA013051-TA	31.5273	4.71584	-2.74101	1.85451e-06	7.637e-05
BGIBMGA008269-TA	13.5596	1.77915	-2.93005	0.00122966	0.0314407
BGIBMGA001816-TA	37.9809	4.83645	-2.97326	5.13243e-08	2.52214e-06
BGIBMGA007858-TA	42.3503	5.20735	-3.02375	6.76314e-09	3.75638e-07
BGIBMGA012787-TA	130.649	15.807	-3.04706	1.65559e-24	1.90307e-22
BGIBMGA013439-TA	35.1285	4.24943	-3.0473	1.16937e-07	5.58046e-06
BGIBMGA014149-TA	38.7408	4.62342	-3.06682	2.4027e-08	1.23106e-06
BGIBMGA011601-TA	277.844	32.4887	-3.09626	6.40092e-51	1.24432e-48
BGIBMGA009479-TA	12.1796	1.27508	-3.25581	0.00131861	0.0332014
BGIBMGA010981-TA	20.5499	2.14106	-3.26273	2.96958e-05	0.00103849
BGIBMGA013085-TA	127.834	12.7015	-3.33119	8.16724e-26	9.81479e-24
BGIBMGA009261-TA	32.3796	3.17891	-3.34848	1.16922e-07	5.59997e-06
BGIBMGA010315-TA	35.2484	3.29081	-3.42104	2.46644e-08	1.25884e-06
BGIBMGA005506-TA	23.3981	2.03198	-3.52544	4.31461e-06	0.000171276
BGIBMGA004777-TA	26.8423	2.28135	-3.55655	7.87468e-07	3.42419e-05
BGIBMGA008831-TA	11.9427	0	-3.59287	0.000945038	0.02464
BGIBMGA013830-TA	12.715	0	-3.83833	0.000482734	0.0135196
BGIBMGA011742-TA	79.2951	5.21567	-3.92631	1.65612e-18	1.47921e-16
BGIBMGA005711-TA	32.3101	2.03435	-3.98935	1.79497e-08	9.45328e-07
BGIBMGA010294-TA	70.7285	4.38776	-4.01074	7.17753e-17	6.00505e-15
BGIBMGA008824-TA	45.8997	2.83981	-4.01462	1.77178e-11	1.1425e-09
BGIBMGA010402-TA	178.36	10.3065	-4.11316	1.24655e-40	2.19708e-38
BGIBMGA001622-TA	277.454	15.5671	-4.15567	1.48028e-62	3.76303e-60
BGIBMGA001213-TA	229.587	12.608	-4.18662	2.82768e-52	5.84049e-50
BGIBMGA001419-TA	17.4394	0	-4.23186	2.61181e-05	0.000923142
BGIBMGA008830-TA	51.0187	2.36649	-4.4302	3.55775e-13	2.44947e-11
BGIBMGA008478-TA	28.8663	1.15705	-4.64087	3.35775e-08	1.68129e-06
BGIBMGA004882-TA	18.1874	0	-5.18487	8.52154e-06	0.000321846
BGIBMGA004467-TA	15.8365	0	-5.24183	3.21086e-05	0.00111696
BGIBMGA003907-TA	30.4195	0	-5.92692	7.43441e-09	4.11194e-07
BGIBMGA001360-TA	29.3442	0	-6.36819	1.61961e-08	8.59826e-07
BGIBMGA012122-TA	24.6787	0	-6.68519	2.66934e-07	1.23811e-05
BGIBMGA004291-TA	988.127	9.39731	-6.7163	3.4505e-232	2.85076e-229
BGIBMGA014192-TA	38.1967	0	-7.17374	2.81407e-10	1.68322e-08
BGIBMGA000024-TA	66.6596	0	-8.07285	1.05787e-15	8.37361e-14
BGIBMGA010047-TA	10.8583	0	-8.26436	0.00135039	0.0338726
BGIBMGA001359-TA	176.679	0	-8.46499	1.90754e-37	3.15197e-35
BGIBMGA004287-TA	616.285	0	-9.7293	1.32269e-107	5.29839e-105
BGIBMGA008859-TA	380.095	0	-9.97839	8.74331e-65	2.26623e-62
BGIBMGA003908-TA	45.5032	0	-10.5154	1.64999e-08	8.72448e-07
BGIBMGA004606-TA	310.872	0	-11.6407	3.77031e-41	6.82736e-39
BGIBMGA013238-TA	44.7712	0	-11.8167	5.17071e-07	2.30918e-05
