# Supplementary material for: RNA-Seq Analyses for Two Silkworm Strains Reveals Insight into Their Susceptibility and Resistance to Beauveria bassiana Infection
Source: Int J Mol Sci. 2017 Feb 10;18(2):234. doi: 10.3390/ijms18020234 (PMC5343773; doi:10.3390/ijms18020234)
Supplement: Supplementary file 1 [file ijms-18-00234-s001.zip › Table S2 qRT-PCR primers and results.xlsx]

## Sheet: Sheet1
Gene number	Gene	Primer	Primer sequence
BGIBMGA013238	P450 6B5-like	F	TGCGTTCGGAGTAGACACT
		R	CGTTCTTGATCCCTCGGTAG
BGIBMGA003908	P450 9E2-like	F	CAACAAACGCATTCACAGAT
		R	CACCGCCATTTCGTAGAG
BGIBMGA006280	Cecropin A	F	GCCCAGGTGGAAACTCTT
		R	TTCGCTTGCCCTATGACG
BGIBMGA009094	SPI 38	F	GTGTTCCTGATTGTCGCCGTGAT
		R	CCGTCGTTACAGTGGCAGGTTTG
BGIBMGA004541	Hsp 20.4	F	TGGTTCCAGCATCAAAGTC
		R	ATACCCGTGCTCGTCTTT
BGIBMGA004605	Hsp 20.8	F	TCGTGACCTCGGTTCCAG
		R	CTTCGTGCTTGCCTTCCA
BGIBMGA014360	irp1	F	CGACATCCTCGGGACTTT
		R	ACCTGCCGCTTGTCTTC
BGIBMGA007184	P450 6B1-like	F	GTCCTGACCGTGACCACA
		R	CCTCCCTGCTCCCTGAAT
ActA3	NM_001126254	F	CTCCCTCGAGAAGTCCTACGAACT
		R	GGATGCCGCACGATTCCATAC
