# Supplementary material for: RNA-Seq Analyses for Two Silkworm Strains Reveals Insight into Their Susceptibility and Resistance to Beauveria bassiana Infection
Source: Int J Mol Sci. 2017 Feb 10;18(2):234. doi: 10.3390/ijms18020234 (PMC5343773; doi:10.3390/ijms18020234)
Supplement: Supplementary file 1 [file ijms-18-00234-s001.zip › Table S4 Results of KEGG pathway enrichment analysis.xlsx]

## Sheet: K8 immersion
#Term	Database	Id	Sample number	Background number	P-Value	Corrected P-Value	Genes	Hyperlink
Caffeine metabolism	KEGG PATHWAY	ko00232	1	8	0.00448066	0.0448066	BGIBMGA001333	http://www.genome.jp/kegg-bin/show_pathway?ko00232
Protein digestion and absorption	KEGG PATHWAY	ko04974	1	48	0.0266141	0.0850223	BGIBMGA010023	http://www.genome.jp/kegg-bin/show_pathway?ko04974
Citrate cycle (TCA cycle)	KEGG PATHWAY	ko00020	1	55	0.0304416	0.0850223	BGIBMGA014290|BGIBMGA014294|BGIBMGA014446	http://www.genome.jp/kegg-bin/show_pathway?ko00020
Pancreatic secretion	KEGG PATHWAY	ko04972	1	64	0.0353427	0.0850223	BGIBMGA010023	http://www.genome.jp/kegg-bin/show_pathway?ko04972
Carbon fixation pathways in prokaryotes	KEGG PATHWAY	ko00720	1	90	0.0493766	0.0850223	BGIBMGA014290|BGIBMGA014294|BGIBMGA014446	http://www.genome.jp/kegg-bin/show_pathway?ko00720
Lysosome	KEGG PATHWAY	ko04142	1	99	0.0541915	0.0850223	BGIBMGA007040	http://www.genome.jp/kegg-bin/show_pathway?ko04142
Influenza A	KEGG PATHWAY	ko05164	1	109	0.0595156	0.0850223	BGIBMGA010023	http://www.genome.jp/kegg-bin/show_pathway?ko05164
Protein processing in endoplasmic reticulum	KEGG PATHWAY	ko04141	1	137	0.07428	0.09285	BGIBMGA004541	http://www.genome.jp/kegg-bin/show_pathway?ko04141
Purine metabolism	KEGG PATHWAY	ko00230	1	245	0.129295	0.143661	BGIBMGA001333	http://www.genome.jp/kegg-bin/show_pathway?ko00230
Neuroactive ligand-receptor interaction	KEGG PATHWAY	ko04080	1	289	0.150851	0.150851	BGIBMGA010023	http://www.genome.jp/kegg-bin/show_pathway?ko04080

## Sheet: HY immersion
#Term	Database	Id	Sample number	Background number	P-Value	Corrected P-Value	Genes	Hyperlink
Galactose metabolism	KEGG PATHWAY	ko00052	3	60	0.00113618	0.0613536	BGIBMGA006066|BGIBMGA003056|BGIBMGA014453|BGIBMGA010735	http://www.genome.jp/kegg-bin/show_pathway?ko00052
ECM-receptor interaction	KEGG PATHWAY	ko04512	2	56	0.0157606	0.262141	BGIBMGA001498|BGIBMGA013586|BGIBMGA011616	http://www.genome.jp/kegg-bin/show_pathway?ko04512
Glycerolipid metabolism	KEGG PATHWAY	ko00561	2	67	0.0220919	0.262141	BGIBMGA010467|BGIBMGA014453	http://www.genome.jp/kegg-bin/show_pathway?ko00561
Phagosome	KEGG PATHWAY	ko04145	2	93	0.040402	0.262141	BGIBMGA001683|BGIBMGA003441|BGIBMGA003442|BGIBMGA002538	http://www.genome.jp/kegg-bin/show_pathway?ko04145
Lysosome	KEGG PATHWAY	ko04142	2	99	0.0452237	0.262141	BGIBMGA002538|BGIBMGA014116	http://www.genome.jp/kegg-bin/show_pathway?ko04142
Glycosaminoglycan degradation	KEGG PATHWAY	ko00531	1	14	0.0468808	0.262141	BGIBMGA014116	http://www.genome.jp/kegg-bin/show_pathway?ko00531
Glycosphingolipid biosynthesis - globo series	KEGG PATHWAY	ko00603	1	14	0.0468808	0.262141	BGIBMGA014116	http://www.genome.jp/kegg-bin/show_pathway?ko00603
Glycosphingolipid biosynthesis - ganglio series	KEGG PATHWAY	ko00604	1	14	0.0468808	0.262141	BGIBMGA014116	http://www.genome.jp/kegg-bin/show_pathway?ko00604
Insect hormone biosynthesis	KEGG PATHWAY	ko00981	1	15	0.0501455	0.262141	BGIBMGA014014	http://www.genome.jp/kegg-bin/show_pathway?ko00981
Collecting duct acid secretion	KEGG PATHWAY	ko04966	1	16	0.0533991	0.262141	BGIBMGA002538	http://www.genome.jp/kegg-bin/show_pathway?ko04966
Other glycan degradation	KEGG PATHWAY	ko00511	1	16	0.0533991	0.262141	BGIBMGA014116	http://www.genome.jp/kegg-bin/show_pathway?ko00511
Carbohydrate digestion and absorption	KEGG PATHWAY	ko04973	1	19	0.0630945	0.283925	BGIBMGA010735	http://www.genome.jp/kegg-bin/show_pathway?ko04973
Protein processing in endoplasmic reticulum	KEGG PATHWAY	ko04141	2	137	0.0800442	0.332491	BGIBMGA000132|BGIBMGA013545|BGIBMGA004541	http://www.genome.jp/kegg-bin/show_pathway?ko04141
Carbon fixation in photosynthetic organisms	KEGG PATHWAY	ko00710	1	34	0.110125	0.335149	BGIBMGA014211|BGIBMGA009156	http://www.genome.jp/kegg-bin/show_pathway?ko00710
Pathogenic Escherichia coli infection	KEGG PATHWAY	ko05130	1	38	0.122269	0.335149	BGIBMGA001683|BGIBMGA003441|BGIBMGA003442	http://www.genome.jp/kegg-bin/show_pathway?ko05130
Nicotinate and nicotinamide metabolism	KEGG PATHWAY	ko00760	1	39	0.12528	0.335149	BGIBMGA011774	http://www.genome.jp/kegg-bin/show_pathway?ko00760
Synaptic vesicle cycle	KEGG PATHWAY	ko04721	1	39	0.12528	0.335149	BGIBMGA002538	http://www.genome.jp/kegg-bin/show_pathway?ko04721
N-Glycan biosynthesis	KEGG PATHWAY	ko00510	1	44	0.140181	0.335149	BGIBMGA000132	http://www.genome.jp/kegg-bin/show_pathway?ko00510
Vibrio cholerae infection	KEGG PATHWAY	ko05110	1	47	0.149001	0.335149	BGIBMGA002538	http://www.genome.jp/kegg-bin/show_pathway?ko05110
Protein digestion and absorption	KEGG PATHWAY	ko04974	1	48	0.151921	0.335149	BGIBMGA003566|BGIBMGA010023	http://www.genome.jp/kegg-bin/show_pathway?ko04974
Pentose phosphate pathway	KEGG PATHWAY	ko00030	1	52	0.163504	0.335149	BGIBMGA014211|BGIBMGA009156	http://www.genome.jp/kegg-bin/show_pathway?ko00030
Pentose and glucuronate interconversions	KEGG PATHWAY	ko00040	1	52	0.163504	0.335149	BGIBMGA014453	http://www.genome.jp/kegg-bin/show_pathway?ko00040
Phenylalanine metabolism	KEGG PATHWAY	ko00360	1	53	0.166375	0.335149	BGIBMGA003866	http://www.genome.jp/kegg-bin/show_pathway?ko00360
RIG-I-like receptor signaling pathway	KEGG PATHWAY	ko04622	1	53	0.166375	0.335149	BGIBMGA010467	http://www.genome.jp/kegg-bin/show_pathway?ko04622
Gap junction	KEGG PATHWAY	ko04540	1	54	0.169237	0.335149	BGIBMGA001683|BGIBMGA003441|BGIBMGA003442	http://www.genome.jp/kegg-bin/show_pathway?ko04540
Citrate cycle (TCA cycle)	KEGG PATHWAY	ko00020	1	55	0.172089	0.335149	BGIBMGA014290|BGIBMGA014294|BGIBMGA014446	http://www.genome.jp/kegg-bin/show_pathway?ko00020
Small cell lung cancer	KEGG PATHWAY	ko05222	1	63	0.194561	0.335149	BGIBMGA011616	http://www.genome.jp/kegg-bin/show_pathway?ko05222
Tryptophan metabolism	KEGG PATHWAY	ko00380	1	63	0.194561	0.335149	BGIBMGA007146	http://www.genome.jp/kegg-bin/show_pathway?ko00380
Pancreatic secretion	KEGG PATHWAY	ko04972	1	64	0.197327	0.335149	BGIBMGA003566|BGIBMGA010023	http://www.genome.jp/kegg-bin/show_pathway?ko04972
Rheumatoid arthritis	KEGG PATHWAY	ko05323	1	65	0.200084	0.335149	BGIBMGA002538	http://www.genome.jp/kegg-bin/show_pathway?ko05323
Phenylalanine, tyrosine and tryptophan biosynthesis	KEGG PATHWAY	ko00400	1	66	0.202832	0.335149	BGIBMGA003866	http://www.genome.jp/kegg-bin/show_pathway?ko00400
Fructose and mannose metabolism	KEGG PATHWAY	ko00051	1	68	0.2083	0.335149	BGIBMGA014453	http://www.genome.jp/kegg-bin/show_pathway?ko00051
Tight junction	KEGG PATHWAY	ko04530	1	69	0.21102	0.335149	BGIBMGA005535	http://www.genome.jp/kegg-bin/show_pathway?ko04530
RNA degradation	KEGG PATHWAY	ko03018	1	75	0.227148	0.339998	BGIBMGA011896	http://www.genome.jp/kegg-bin/show_pathway?ko03018
Amoebiasis	KEGG PATHWAY	ko05146	1	78	0.23509	0.339998	BGIBMGA011616	http://www.genome.jp/kegg-bin/show_pathway?ko05146
Starch and sucrose metabolism	KEGG PATHWAY	ko00500	1	82	0.245554	0.339998	BGIBMGA006066|BGIBMGA003056	http://www.genome.jp/kegg-bin/show_pathway?ko00500
Ribosome biogenesis in eukaryotes	KEGG PATHWAY	ko03008	1	82	0.245554	0.339998	BGIBMGA000074	http://www.genome.jp/kegg-bin/show_pathway?ko03008
Epithelial cell signaling in Helicobacter pylori infection	KEGG PATHWAY	ko05120	1	89	0.263529	0.350424	BGIBMGA002538	http://www.genome.jp/kegg-bin/show_pathway?ko05120
Carbon fixation pathways in prokaryotes	KEGG PATHWAY	ko00720	1	90	0.266063	0.350424	BGIBMGA014290|BGIBMGA014294|BGIBMGA014446	http://www.genome.jp/kegg-bin/show_pathway?ko00720
Toxoplasmosis	KEGG PATHWAY	ko05145	1	93	0.273611	0.351786	BGIBMGA011616	http://www.genome.jp/kegg-bin/show_pathway?ko05145
Amino sugar and nucleotide sugar metabolism	KEGG PATHWAY	ko00520	1	107	0.30784	0.383643	BGIBMGA014116	http://www.genome.jp/kegg-bin/show_pathway?ko00520
Influenza A	KEGG PATHWAY	ko05164	1	109	0.312598	0.383643	BGIBMGA003566|BGIBMGA010023	http://www.genome.jp/kegg-bin/show_pathway?ko05164
Ubiquitin mediated proteolysis	KEGG PATHWAY	ko04120	1	119	0.335912	0.403094	BGIBMGA007893	http://www.genome.jp/kegg-bin/show_pathway?ko04120
Tuberculosis	KEGG PATHWAY	ko05152	1	130	0.360659	0.419431	BGIBMGA002538	http://www.genome.jp/kegg-bin/show_pathway?ko05152
Focal adhesion	KEGG PATHWAY	ko04510	1	132	0.36506	0.419431	BGIBMGA011616	http://www.genome.jp/kegg-bin/show_pathway?ko04510
Endocytosis	KEGG PATHWAY	ko04144	1	139	0.38023	0.427759	BGIBMGA014292|BGIBMGA011766	http://www.genome.jp/kegg-bin/show_pathway?ko04144
Pyrimidine metabolism	KEGG PATHWAY	ko00240	1	154	0.411547	0.453542	BGIBMGA011774	http://www.genome.jp/kegg-bin/show_pathway?ko00240
Methane metabolism	KEGG PATHWAY	ko00680	1	197	0.49295	0.532386	BGIBMGA010467	http://www.genome.jp/kegg-bin/show_pathway?ko00680
Oxidative phosphorylation	KEGG PATHWAY	ko00190	1	207	0.510231	0.540245	BGIBMGA002538	http://www.genome.jp/kegg-bin/show_pathway?ko00190
Pathways in cancer	KEGG PATHWAY	ko05200	1	240	0.563251	0.581544	BGIBMGA011616	http://www.genome.jp/kegg-bin/show_pathway?ko05200
Purine metabolism	KEGG PATHWAY	ko00230	1	245	0.570775	0.581544	BGIBMGA011774	http://www.genome.jp/kegg-bin/show_pathway?ko00230
Neuroactive ligand-receptor interaction	KEGG PATHWAY	ko04080	1	289	0.631722	0.631722	BGIBMGA003566|BGIBMGA010023	http://www.genome.jp/kegg-bin/show_pathway?ko04080
#Term	Database	Id	Sample number	Background number	P-Value	Corrected P-Value	Genes	Hyperlink

## Sheet: K8 injection
Term	Database	Id	Sample number	Background number	P-Value	Corrected P-Value	Genes	Hyperlink
Phagosome	KEGG PATHWAY	ko04145	6	97	5.865e-07	7.7418e-05	BGIBMGA001707-TA|BGIBMGA002103-TA|BGIBMGA002241-TA|BGIBMGA002432-TA|BGIBMGA003442-TA|BGIBMGA004603-TA|BGIBMGA009133-TA|BGIBMGA013713-TA|BGIBMGA013945-TA|	http://www.genome.jp/kegg-bin/show_pathway?ko04145
Vibrio cholerae infection	KEGG PATHWAY	ko05110	4	58	2.879e-05	0.00190014	BGIBMGA002241-TA|BGIBMGA002432-TA|BGIBMGA013713-TA|BGIBMGA013945-TA|	http://www.genome.jp/kegg-bin/show_pathway?ko05110
Circadian rhythm - fly	KEGG PATHWAY	ko04711	2	8	0.0002348	0.0081972	BGIBMGA008336-TA|BGIBMGA013421-TA|	http://www.genome.jp/kegg-bin/show_pathway?ko04711
Pathogenic Escherichia coli infection	KEGG PATHWAY	ko05130	3	43	0.0002864	0.0081972	BGIBMGA001707-TA|BGIBMGA002103-TA|BGIBMGA003442-TA|BGIBMGA004603-TA|BGIBMGA009133-TA|BGIBMGA013945-TA|	http://www.genome.jp/kegg-bin/show_pathway?ko05130
Lysosome	KEGG PATHWAY	ko04142	4	107	0.0003105	0.0081972	BGIBMGA001695-TA|BGIBMGA002432-TA|BGIBMGA006815-TA|BGIBMGA011344-TA|BGIBMGA014566-TA|	http://www.genome.jp/kegg-bin/show_pathway?ko04142
Protein processing in endoplasmic reticulum	KEGG PATHWAY	ko04141	4	147	0.001019	0.022418	BGIBMGA004612-TA|BGIBMGA005769-TA|BGIBMGA005784-TA|BGIBMGA013713-TA|	http://www.genome.jp/kegg-bin/show_pathway?ko04141
Other glycan degradation	KEGG PATHWAY	ko00511	2	19	0.001403	0.0264566	BGIBMGA001695-TA|BGIBMGA006815-TA|BGIBMGA014566-TA|	http://www.genome.jp/kegg-bin/show_pathway?ko00511
Collecting duct acid secretion	KEGG PATHWAY	ko04966	2	26	0.002629	0.0433785	BGIBMGA002241-TA|BGIBMGA002432-TA|	http://www.genome.jp/kegg-bin/show_pathway?ko04966
Oxidative phosphorylation	KEGG PATHWAY	ko00190	4	232	0.005225	0.0756756	BGIBMGA002241-TA|BGIBMGA002432-TA|BGIBMGA003901-TA|BGIBMGA007811-TA|	http://www.genome.jp/kegg-bin/show_pathway?ko00190
Pyruvate metabolism	KEGG PATHWAY	ko00620	3	122	0.005733	0.0756756	BGIBMGA005429-TA|BGIBMGA008442-TA|BGIBMGA012336-TA|	http://www.genome.jp/kegg-bin/show_pathway?ko00620
Tuberculosis	KEGG PATHWAY	ko05152	3	141	0.008512	0.093368	BGIBMGA002432-TA|BGIBMGA007349-TA|BGIBMGA011344-TA|	http://www.genome.jp/kegg-bin/show_pathway?ko05152
Focal adhesion	KEGG PATHWAY	ko04510	3	147	0.009526	0.093368	BGIBMGA006693-TA|BGIBMGA008336-TA|BGIBMGA013945-TA|	http://www.genome.jp/kegg-bin/show_pathway?ko04510
Alzheimer's disease	KEGG PATHWAY	ko05010	3	149	0.009879	0.093368	BGIBMGA003901-TA|BGIBMGA007811-TA|BGIBMGA008336-TA|	http://www.genome.jp/kegg-bin/show_pathway?ko05010
Synaptic vesicle cycle	KEGG PATHWAY	ko04721	2	53	0.01057	0.093368	BGIBMGA002241-TA|BGIBMGA002432-TA|	http://www.genome.jp/kegg-bin/show_pathway?ko04721
Huntington's disease	KEGG PATHWAY	ko05016	3	153	0.01061	0.093368	BGIBMGA001688-TA|BGIBMGA003901-TA|BGIBMGA007811-TA|	http://www.genome.jp/kegg-bin/show_pathway?ko05016
ECM-receptor interaction	KEGG PATHWAY	ko04512	2	60	0.01339	0.110467	BGIBMGA002714-TA|BGIBMGA006693-TA|	http://www.genome.jp/kegg-bin/show_pathway?ko04512
PPAR signaling pathway	KEGG PATHWAY	ko03320	2	62	0.01425	0.110647	BGIBMGA002578-TA|BGIBMGA010681-TA|	http://www.genome.jp/kegg-bin/show_pathway?ko03320
Gap junction	KEGG PATHWAY	ko04540	2	68	0.01696	0.124373	BGIBMGA001707-TA|BGIBMGA002103-TA|BGIBMGA003442-TA|BGIBMGA004603-TA|BGIBMGA009133-TA|	http://www.genome.jp/kegg-bin/show_pathway?ko04540
Rheumatoid arthritis	KEGG PATHWAY	ko05323	2	70	0.01791	0.124427	BGIBMGA002241-TA|BGIBMGA002432-TA|	http://www.genome.jp/kegg-bin/show_pathway?ko05323
Citrate cycle	KEGG PATHWAY	ko00020	2	77	0.02141	0.141306	BGIBMGA008442-TA|BGIBMGA014290-TA|BGIBMGA014294-TA|	http://www.genome.jp/kegg-bin/show_pathway?ko00020
Prostate cancer	KEGG PATHWAY	ko05215	2	82	0.02406	0.15096	BGIBMGA004612-TA|BGIBMGA008336-TA|	http://www.genome.jp/kegg-bin/show_pathway?ko05215
Biosynthesis of unsaturated fatty acids	KEGG PATHWAY	ko01040	2	84	0.02516	0.15096	BGIBMGA002578-TA|BGIBMGA010681-TA|	http://www.genome.jp/kegg-bin/show_pathway?ko01040
Thyroid hormone signaling pathway	KEGG PATHWAY	ko04919	2	93	0.03034	0.174125	BGIBMGA008336-TA|BGIBMGA013945-TA|	http://www.genome.jp/kegg-bin/show_pathway?ko04919
Epithelial cell signaling in Helicobacter pylori infection	KEGG PATHWAY	ko05120	2	98	0.03338	0.176423	BGIBMGA002241-TA|BGIBMGA002432-TA|	http://www.genome.jp/kegg-bin/show_pathway?ko05120
Platelet activation	KEGG PATHWAY	ko04611	2	100	0.03463	0.176423	BGIBMGA006693-TA|BGIBMGA013945-TA|	http://www.genome.jp/kegg-bin/show_pathway?ko04611
PI3K-Akt signaling pathway	KEGG PATHWAY	ko04151	3	242	0.03475	0.176423	BGIBMGA004612-TA|BGIBMGA006693-TA|BGIBMGA008336-TA|	http://www.genome.jp/kegg-bin/show_pathway?ko04151
Hippo signaling pathway	KEGG PATHWAY	ko04390	2	107	0.03914	0.191351	BGIBMGA008336-TA|BGIBMGA013945-TA|	http://www.genome.jp/kegg-bin/show_pathway?ko04390
Influenza A	KEGG PATHWAY	ko05164	2	118	0.04663	0.219827	BGIBMGA008336-TA|BGIBMGA013945-TA|	http://www.genome.jp/kegg-bin/show_pathway?ko05164
Non-alcoholic fatty liver disease	KEGG PATHWAY	ko04932	2	127	0.05312	0.241788	BGIBMGA007811-TA|BGIBMGA008336-TA|	http://www.genome.jp/kegg-bin/show_pathway?ko04932
Viral carcinogenesis	KEGG PATHWAY	ko05203	2	135	0.05914	0.258337	BGIBMGA001755-TA|BGIBMGA014580-TA|	http://www.genome.jp/kegg-bin/show_pathway?ko05203
Parkinson's disease	KEGG PATHWAY	ko05012	2	137	0.06067	0.258337	BGIBMGA003901-TA|BGIBMGA007811-TA|	http://www.genome.jp/kegg-bin/show_pathway?ko05012
Carbon fixation pathways in prokaryotes	KEGG PATHWAY	ko00720	2	152	0.07263	0.289791	BGIBMGA008442-TA|BGIBMGA014290-TA|BGIBMGA014294-TA|	http://www.genome.jp/kegg-bin/show_pathway?ko00720
Endocytosis	KEGG PATHWAY	ko04144	2	154	0.07427	0.289791	BGIBMGA009994-TA|BGIBMGA011766-TA|	http://www.genome.jp/kegg-bin/show_pathway?ko04144
Regulation of actin cytoskeleton	KEGG PATHWAY	ko04810	2	158	0.0776	0.289791	BGIBMGA001755-TA|BGIBMGA013945-TA|	http://www.genome.jp/kegg-bin/show_pathway?ko04810
Type I diabetes mellitus	KEGG PATHWAY	ko04940	1	28	0.07767	0.289791	BGIBMGA007349-TA|	http://www.genome.jp/kegg-bin/show_pathway?ko04940
Phototransduction - fly	KEGG PATHWAY	ko04745	1	30	0.08298	0.289791	BGIBMGA013945-TA|	http://www.genome.jp/kegg-bin/show_pathway?ko04745
Biosynthesis of amino acids	KEGG PATHWAY	ko01230	3	350	0.08363	0.289791	BGIBMGA000680-TA|BGIBMGA001237-TA|BGIBMGA006703-TA|BGIBMGA008442-TA|	http://www.genome.jp/kegg-bin/show_pathway?ko01230
Proteoglycans in cancer	KEGG PATHWAY	ko05205	2	167	0.08525	0.289791	BGIBMGA002714-TA|BGIBMGA013945-TA|	http://www.genome.jp/kegg-bin/show_pathway?ko05205
Caffeine metabolism	KEGG PATHWAY	ko00232	1	31	0.08562	0.289791	BGIBMGA001333-TA|	http://www.genome.jp/kegg-bin/show_pathway?ko00232
Fatty acid metabolism	KEGG PATHWAY	ko01212	2	177	0.09399	0.310167	BGIBMGA002578-TA|BGIBMGA010681-TA|	http://www.genome.jp/kegg-bin/show_pathway?ko01212
Viral myocarditis	KEGG PATHWAY	ko05416	1	38	0.1039	0.327704	BGIBMGA013945-TA|	http://www.genome.jp/kegg-bin/show_pathway?ko05416
Protein export	KEGG PATHWAY	ko03060	1	40	0.109	0.327704	BGIBMGA013713-TA|	http://www.genome.jp/kegg-bin/show_pathway?ko03060
Valine, leucine and isoleucine biosynthesis	KEGG PATHWAY	ko00290	1	41	0.1116	0.327704	BGIBMGA001237-TA|	http://www.genome.jp/kegg-bin/show_pathway?ko00290
Endometrial cancer	KEGG PATHWAY	ko05213	1	41	0.1116	0.327704	BGIBMGA008336-TA|	http://www.genome.jp/kegg-bin/show_pathway?ko05213
Hedgehog signaling pathway	KEGG PATHWAY	ko04340	1	42	0.1142	0.327704	BGIBMGA008336-TA|	http://www.genome.jp/kegg-bin/show_pathway?ko04340
Antigen processing and presentation	KEGG PATHWAY	ko04612	1	42	0.1142	0.327704	BGIBMGA004612-TA|	http://www.genome.jp/kegg-bin/show_pathway?ko04612
Glycosaminoglycan degradation	KEGG PATHWAY	ko00531	1	43	0.1167	0.327753	BGIBMGA006815-TA|	http://www.genome.jp/kegg-bin/show_pathway?ko00531
Basal cell carcinoma	KEGG PATHWAY	ko05217	1	44	0.1193	0.327907	BGIBMGA008336-TA|	http://www.genome.jp/kegg-bin/show_pathway?ko05217
Glycosphingolipid biosynthesis - ganglio series	KEGG PATHWAY	ko00604	1	46	0.1243	0.327907	BGIBMGA006815-TA|	http://www.genome.jp/kegg-bin/show_pathway?ko00604
Systemic lupus erythematosus	KEGG PATHWAY	ko05322	1	49	0.1319	0.327907	BGIBMGA014580-TA|	http://www.genome.jp/kegg-bin/show_pathway?ko05322
Colorectal cancer	KEGG PATHWAY	ko05210	1	50	0.1344	0.327907	BGIBMGA008336-TA|	http://www.genome.jp/kegg-bin/show_pathway?ko05210
Arginine and proline metabolism	KEGG PATHWAY	ko00330	2	226	0.1399	0.327907	BGIBMGA000680-TA|BGIBMGA004251-TA|BGIBMGA006703-TA|	http://www.genome.jp/kegg-bin/show_pathway?ko00330
Hippo signaling pathway - fly	KEGG PATHWAY	ko04391	1	53	0.1418	0.327907	BGIBMGA013945-TA|	http://www.genome.jp/kegg-bin/show_pathway?ko04391
NOD-like receptor signaling pathway	KEGG PATHWAY	ko04621	1	53	0.1418	0.327907	BGIBMGA004612-TA|	http://www.genome.jp/kegg-bin/show_pathway?ko04621
B cell receptor signaling pathway	KEGG PATHWAY	ko04662	1	59	0.1565	0.327907	BGIBMGA008336-TA|	http://www.genome.jp/kegg-bin/show_pathway?ko04662
Mineral absorption	KEGG PATHWAY	ko04978	1	60	0.1589	0.327907	BGIBMGA000788-TA|	http://www.genome.jp/kegg-bin/show_pathway?ko04978
Adherens junction	KEGG PATHWAY	ko04520	1	61	0.1614	0.327907	BGIBMGA013945-TA|	http://www.genome.jp/kegg-bin/show_pathway?ko04520
Progesterone-mediated oocyte maturation	KEGG PATHWAY	ko04914	1	64	0.1686	0.327907	BGIBMGA004612-TA|	http://www.genome.jp/kegg-bin/show_pathway?ko04914
Pantothenate and CoA biosynthesis	KEGG PATHWAY	ko00770	1	65	0.171	0.327907	BGIBMGA001237-TA|	http://www.genome.jp/kegg-bin/show_pathway?ko00770
Cardiac muscle contraction	KEGG PATHWAY	ko04260	1	65	0.171	0.327907	BGIBMGA007811-TA|	http://www.genome.jp/kegg-bin/show_pathway?ko04260
Fc gamma R-mediated phagocytosis	KEGG PATHWAY	ko04666	1	65	0.171	0.327907	BGIBMGA001755-TA|	http://www.genome.jp/kegg-bin/show_pathway?ko04666
alpha-Linolenic acid metabolism	KEGG PATHWAY	ko00592	1	66	0.1734	0.327907	BGIBMGA002578-TA|	http://www.genome.jp/kegg-bin/show_pathway?ko00592
Shigellosis	KEGG PATHWAY	ko05131	1	66	0.1734	0.327907	BGIBMGA013945-TA|	http://www.genome.jp/kegg-bin/show_pathway?ko05131
Sphingolipid metabolism	KEGG PATHWAY	ko00600	1	67	0.1757	0.327907	BGIBMGA006815-TA|	http://www.genome.jp/kegg-bin/show_pathway?ko00600
Arrhythmogenic right ventricular cardiomyopathy	KEGG PATHWAY	ko05412	1	68	0.1781	0.327907	BGIBMGA013945-TA|	http://www.genome.jp/kegg-bin/show_pathway?ko05412
ErbB signaling pathway	KEGG PATHWAY	ko04012	1	69	0.1805	0.327907	BGIBMGA008336-TA|	http://www.genome.jp/kegg-bin/show_pathway?ko04012
Prolactin signaling pathway	KEGG PATHWAY	ko04917	1	70	0.1828	0.327907	BGIBMGA008336-TA|	http://www.genome.jp/kegg-bin/show_pathway?ko04917
Legionellosis	KEGG PATHWAY	ko05134	1	71	0.1852	0.327907	BGIBMGA007349-TA|	http://www.genome.jp/kegg-bin/show_pathway?ko05134
Malaria	KEGG PATHWAY	ko05144	1	71	0.1852	0.327907	BGIBMGA002714-TA|	http://www.genome.jp/kegg-bin/show_pathway?ko05144
Complement and coagulation cascades	KEGG PATHWAY	ko04610	1	72	0.1875	0.327907	BGIBMGA006693-TA|	http://www.genome.jp/kegg-bin/show_pathway?ko04610
Melanogenesis	KEGG PATHWAY	ko04916	1	72	0.1875	0.327907	BGIBMGA008336-TA|	http://www.genome.jp/kegg-bin/show_pathway?ko04916
Peroxisome	KEGG PATHWAY	ko04146	1	73	0.1898	0.327907	BGIBMGA002578-TA|	http://www.genome.jp/kegg-bin/show_pathway?ko04146
GABAergic synapse	KEGG PATHWAY	ko04727	1	73	0.1898	0.327907	BGIBMGA000680-TA|BGIBMGA006703-TA|	http://www.genome.jp/kegg-bin/show_pathway?ko04727
Bacterial invasion of epithelial cells	KEGG PATHWAY	ko05100	1	74	0.1922	0.327907	BGIBMGA013945-TA|	http://www.genome.jp/kegg-bin/show_pathway?ko05100
Estrogen signaling pathway	KEGG PATHWAY	ko04915	1	75	0.1945	0.327907	BGIBMGA004612-TA|	http://www.genome.jp/kegg-bin/show_pathway?ko04915
Nitrogen metabolism	KEGG PATHWAY	ko00910	1	76	0.1968	0.327907	BGIBMGA000680-TA|BGIBMGA006703-TA|	http://www.genome.jp/kegg-bin/show_pathway?ko00910
Tight junction	KEGG PATHWAY	ko04530	1	77	0.1991	0.327907	BGIBMGA013945-TA|	http://www.genome.jp/kegg-bin/show_pathway?ko04530
Leukocyte transendothelial migration	KEGG PATHWAY	ko04670	1	78	0.2014	0.327907	BGIBMGA013945-TA|	http://www.genome.jp/kegg-bin/show_pathway?ko04670
Glutathione metabolism	KEGG PATHWAY	ko00480	1	79	0.2037	0.327907	BGIBMGA004251-TA|	http://www.genome.jp/kegg-bin/show_pathway?ko00480
RNA degradation	KEGG PATHWAY	ko03018	1	79	0.2037	0.327907	BGIBMGA007349-TA|	http://www.genome.jp/kegg-bin/show_pathway?ko03018
Glucagon signaling pathway	KEGG PATHWAY	ko04922	1	79	0.2037	0.327907	BGIBMGA012336-TA|	http://www.genome.jp/kegg-bin/show_pathway?ko04922
Hypertrophic cardiomyopathy	KEGG PATHWAY	ko05410	1	79	0.2037	0.327907	BGIBMGA013945-TA|	http://www.genome.jp/kegg-bin/show_pathway?ko05410
Plant-pathogen interaction	KEGG PATHWAY	ko04626	1	84	0.2151	0.332338	BGIBMGA004612-TA|	http://www.genome.jp/kegg-bin/show_pathway?ko04626
Axon guidance	KEGG PATHWAY	ko04360	1	87	0.2218	0.332338	BGIBMGA008336-TA|	http://www.genome.jp/kegg-bin/show_pathway?ko04360
Salmonella infection	KEGG PATHWAY	ko05132	1	87	0.2218	0.332338	BGIBMGA013945-TA|	http://www.genome.jp/kegg-bin/show_pathway?ko05132
Dilated cardiomyopathy	KEGG PATHWAY	ko05414	1	87	0.2218	0.332338	BGIBMGA013945-TA|	http://www.genome.jp/kegg-bin/show_pathway?ko05414
Hepatitis C	KEGG PATHWAY	ko05160	1	88	0.2241	0.332338	BGIBMGA008336-TA|	http://www.genome.jp/kegg-bin/show_pathway?ko05160
Ascorbate and aldarate metabolism	KEGG PATHWAY	ko00053	1	89	0.2263	0.332338	BGIBMGA005786-TA|	http://www.genome.jp/kegg-bin/show_pathway?ko00053
T cell receptor signaling pathway	KEGG PATHWAY	ko04660	1	89	0.2263	0.332338	BGIBMGA008336-TA|	http://www.genome.jp/kegg-bin/show_pathway?ko04660
Insulin signaling pathway	KEGG PATHWAY	ko04910	1	90	0.2285	0.332338	BGIBMGA008336-TA|	http://www.genome.jp/kegg-bin/show_pathway?ko04910
Glutamatergic synapse	KEGG PATHWAY	ko04724	1	92	0.2329	0.332338	BGIBMGA000680-TA|BGIBMGA006703-TA|	http://www.genome.jp/kegg-bin/show_pathway?ko04724
Sphingolipid signaling pathway	KEGG PATHWAY	ko04071	1	93	0.2351	0.332338	BGIBMGA011344-TA|	http://www.genome.jp/kegg-bin/show_pathway?ko04071
Dopaminergic synapse	KEGG PATHWAY	ko04728	1	94	0.2373	0.332338	BGIBMGA008336-TA|	http://www.genome.jp/kegg-bin/show_pathway?ko04728
Alcoholism	KEGG PATHWAY	ko05034	1	94	0.2373	0.332338	BGIBMGA014580-TA|	http://www.genome.jp/kegg-bin/show_pathway?ko05034
Alanine, aspartate and glutamate metabolism	KEGG PATHWAY	ko00250	1	95	0.2395	0.332338	BGIBMGA000680-TA|BGIBMGA006703-TA|	http://www.genome.jp/kegg-bin/show_pathway?ko00250
Neurotrophin signaling pathway	KEGG PATHWAY	ko04722	1	96	0.2417	0.332338	BGIBMGA008336-TA|	http://www.genome.jp/kegg-bin/show_pathway?ko04722
Wnt signaling pathway	KEGG PATHWAY	ko04310	1	100	0.2504	0.335047	BGIBMGA008336-TA|	http://www.genome.jp/kegg-bin/show_pathway?ko04310
Cell adhesion molecules	KEGG PATHWAY	ko04514	1	100	0.2504	0.335047	BGIBMGA002714-TA|	http://www.genome.jp/kegg-bin/show_pathway?ko04514
Inositol phosphate metabolism	KEGG PATHWAY	ko00562	1	101	0.2525	0.335047	BGIBMGA005786-TA|	http://www.genome.jp/kegg-bin/show_pathway?ko00562
Fatty acid degradation	KEGG PATHWAY	ko00071	1	102	0.2547	0.335047	BGIBMGA002578-TA|	http://www.genome.jp/kegg-bin/show_pathway?ko00071
Pathways in cancer	KEGG PATHWAY	ko05200	2	340	0.2573	0.335047	BGIBMGA004612-TA|BGIBMGA008336-TA|	http://www.genome.jp/kegg-bin/show_pathway?ko05200
AMPK signaling pathway	KEGG PATHWAY	ko04152	1	104	0.2589	0.335047	BGIBMGA010681-TA|	http://www.genome.jp/kegg-bin/show_pathway?ko04152
Cell cycle	KEGG PATHWAY	ko04110	1	108	0.2674	0.3388	BGIBMGA008336-TA|	http://www.genome.jp/kegg-bin/show_pathway?ko04110
Valine, leucine and isoleucine degradation	KEGG PATHWAY	ko00280	1	109	0.2695	0.3388	BGIBMGA001237-TA|	http://www.genome.jp/kegg-bin/show_pathway?ko00280
Signaling pathways regulating pluripotency of stem cells	KEGG PATHWAY	ko04550	1	109	0.2695	0.3388	BGIBMGA008336-TA|	http://www.genome.jp/kegg-bin/show_pathway?ko04550
Purine metabolism	KEGG PATHWAY	ko00230	2	356	0.2742	0.341457	BGIBMGA001333-TA|BGIBMGA009959-TA|	http://www.genome.jp/kegg-bin/show_pathway?ko00230
Measles	KEGG PATHWAY	ko05162	1	114	0.2799	0.345297	BGIBMGA008336-TA|	http://www.genome.jp/kegg-bin/show_pathway?ko05162
Aminoacyl-tRNA biosynthesis	KEGG PATHWAY	ko00970	1	117	0.2861	0.349678	BGIBMGA009795-TA|	http://www.genome.jp/kegg-bin/show_pathway?ko00970
Galactose metabolism	KEGG PATHWAY	ko00052	1	120	0.2922	0.35064	BGIBMGA006815-TA|	http://www.genome.jp/kegg-bin/show_pathway?ko00052
Arachidonic acid metabolism	KEGG PATHWAY	ko00590	1	120	0.2922	0.35064	BGIBMGA006083-TA|	http://www.genome.jp/kegg-bin/show_pathway?ko00590
Oxytocin signaling pathway	KEGG PATHWAY	ko04921	1	123	0.2983	0.354735	BGIBMGA013945-TA|	http://www.genome.jp/kegg-bin/show_pathway?ko04921
Glycolysis / Gluconeogenesis	KEGG PATHWAY	ko00010	1	125	0.3023	0.356282	BGIBMGA012336-TA|	http://www.genome.jp/kegg-bin/show_pathway?ko00010
Propanoate metabolism	KEGG PATHWAY	ko00640	1	132	0.3162	0.369366	BGIBMGA012336-TA|	http://www.genome.jp/kegg-bin/show_pathway?ko00640
Chemical carcinogenesis	KEGG PATHWAY	ko05204	1	135	0.322	0.372842	BGIBMGA006083-TA|	http://www.genome.jp/kegg-bin/show_pathway?ko05204
Cysteine and methionine metabolism	KEGG PATHWAY	ko00270	1	139	0.3298	0.378553	BGIBMGA012336-TA|	http://www.genome.jp/kegg-bin/show_pathway?ko00270
RNA transport	KEGG PATHWAY	ko03013	1	142	0.3355	0.381776	BGIBMGA008209-TA|	http://www.genome.jp/kegg-bin/show_pathway?ko03013
Ribosome	KEGG PATHWAY	ko03010	1	144	0.3393	0.3828	BGIBMGA000867-TA|	http://www.genome.jp/kegg-bin/show_pathway?ko03010
Chemokine signaling pathway	KEGG PATHWAY	ko04062	1	150	0.3506	0.390545	BGIBMGA008336-TA|	http://www.genome.jp/kegg-bin/show_pathway?ko04062
Aminobenzoate degradation	KEGG PATHWAY	ko00627	1	152	0.3543	0.390545	BGIBMGA005429-TA|	http://www.genome.jp/kegg-bin/show_pathway?ko00627
Metabolism of xenobiotics by cytochrome P450	KEGG PATHWAY	ko00980	1	154	0.358	0.390545	BGIBMGA006083-TA|	http://www.genome.jp/kegg-bin/show_pathway?ko00980
Epstein-Barr virus infection	KEGG PATHWAY	ko05169	1	154	0.358	0.390545	BGIBMGA008336-TA|	http://www.genome.jp/kegg-bin/show_pathway?ko05169
Glyoxylate and dicarboxylate metabolism	KEGG PATHWAY	ko00630	1	156	0.3616	0.391239	BGIBMGA000680-TA|BGIBMGA006703-TA|	http://www.genome.jp/kegg-bin/show_pathway?ko00630
Rap1 signaling pathway	KEGG PATHWAY	ko04015	1	160	0.3689	0.395893	BGIBMGA013945-TA|	http://www.genome.jp/kegg-bin/show_pathway?ko04015
cAMP signaling pathway	KEGG PATHWAY	ko04024	1	187	0.4159	0.442732	BGIBMGA002578-TA|	http://www.genome.jp/kegg-bin/show_pathway?ko04024
2-Oxocarboxylic acid metabolism	KEGG PATHWAY	ko01210	1	205	0.4451	0.470026	BGIBMGA001237-TA|	http://www.genome.jp/kegg-bin/show_pathway?ko01210
HTLV-I infection	KEGG PATHWAY	ko05166	1	216	0.4623	0.484314	BGIBMGA008336-TA|	http://www.genome.jp/kegg-bin/show_pathway?ko05166
Metabolic pathways	KEGG PATHWAY	ko01100	14	4348	0.6391	0.664261	BGIBMGA000680-TA|BGIBMGA001237-TA|BGIBMGA001333-TA|BGIBMGA002241-TA|BGIBMGA002432-TA|BGIBMGA002578-TA|BGIBMGA003901-TA|BGIBMGA004251-TA|BGIBMGA006083-TA|BGIBMGA006703-TA|BGIBMGA006815-TA|BGIBMGA007811-TA|BGIBMGA008442-TA|BGIBMGA012336-TA|BGIBMGA014290-TA|BGIBMGA014294-TA|	http://www.genome.jp/kegg-bin/show_pathway?ko01100
Microbial metabolism in diverse environments	KEGG PATHWAY	ko01120	6	1920	0.8206	0.846244	BGIBMGA000680-TA|BGIBMGA001333-TA|BGIBMGA005429-TA|BGIBMGA006703-TA|BGIBMGA008442-TA|BGIBMGA012336-TA|BGIBMGA014290-TA|BGIBMGA014294-TA|	http://www.genome.jp/kegg-bin/show_pathway?ko01120
Biosynthesis of secondary metabolites	KEGG PATHWAY	ko01110	5	1972	0.9999	0.9999	BGIBMGA001237-TA|BGIBMGA002578-TA|BGIBMGA004251-TA|BGIBMGA012336-TA|BGIBMGA014290-TA|BGIBMGA014294-TA|	http://www.genome.jp/kegg-bin/show_pathway?ko01110
Biosynthesis of antibiotics	KEGG PATHWAY	ko01130	4	1456	0.9999	0.9999	BGIBMGA001237-TA|BGIBMGA004251-TA|BGIBMGA012336-TA|BGIBMGA014290-TA|BGIBMGA014294-TA|	http://www.genome.jp/kegg-bin/show_pathway?ko01130
Carbon metabolism	KEGG PATHWAY	ko01200	1	455	0.9999	0.9999	BGIBMGA008442-TA|	http://www.genome.jp/kegg-bin/show_pathway?ko01200
Two-component system	KEGG PATHWAY	ko02020	1	473	0.9999	0.9999	BGIBMGA000680-TA|BGIBMGA006703-TA|	http://www.genome.jp/kegg-bin/show_pathway?ko02020

## Sheet: HY injection
Term	Database	Id	Sample number	Background number	P-Value	Corrected P-Value	Genes	Hyperlink
Lysosome	KEGG PATHWAY	ko04142	4	107	0.0001419	0.0112101	BGIBMGA001695-TA|BGIBMGA007039-TA|BGIBMGA011342-TA|BGIBMGA011344-TA|BGIBMGA014566-TA|	http://www.genome.jp/kegg-bin/show_pathway?ko04142
Antigen processing and presentation	KEGG PATHWAY	ko04612	2	42	0.004487	0.142016	BGIBMGA004612-TA|BGIBMGA011342-TA|	http://www.genome.jp/kegg-bin/show_pathway?ko04612
Protein processing in endoplasmic reticulum	KEGG PATHWAY	ko04141	3	147	0.005393	0.142016	BGIBMGA004612-TA|BGIBMGA005780-TA|BGIBMGA013773-TA|	http://www.genome.jp/kegg-bin/show_pathway?ko04141
Prostate cancer	KEGG PATHWAY	ko05215	2	82	0.01623	0.292142	BGIBMGA004612-TA|BGIBMGA008336-TA|	http://www.genome.jp/kegg-bin/show_pathway?ko05215
Circadian rhythm - fly	KEGG PATHWAY	ko04711	1	8	0.01849	0.292142	BGIBMGA008336-TA|	http://www.genome.jp/kegg-bin/show_pathway?ko04711
Phagosome	KEGG PATHWAY	ko04145	2	97	0.02222	0.292563	BGIBMGA003442-TA|BGIBMGA011342-TA|	http://www.genome.jp/kegg-bin/show_pathway?ko04145
Influenza A	KEGG PATHWAY	ko05164	2	118	0.03186	0.316	BGIBMGA001926-TA|BGIBMGA008336-TA|	http://www.genome.jp/kegg-bin/show_pathway?ko05164
Non-alcoholic fatty liver disease	KEGG PATHWAY	ko04932	2	127	0.03641	0.316	BGIBMGA008336-TA|BGIBMGA012568-TA|	http://www.genome.jp/kegg-bin/show_pathway?ko04932
Other glycan degradation	KEGG PATHWAY	ko00511	1	19	0.04334	0.316	BGIBMGA001695-TA|BGIBMGA014566-TA|	http://www.genome.jp/kegg-bin/show_pathway?ko00511
Starch and sucrose metabolism	KEGG PATHWAY	ko00500	2	153	0.05079	0.316	BGIBMGA003056-TA|BGIBMGA005240-TA|	http://www.genome.jp/kegg-bin/show_pathway?ko00500
Endocytosis	KEGG PATHWAY	ko04144	2	154	0.05138	0.316	BGIBMGA003753-TA|BGIBMGA011766-TA|	http://www.genome.jp/kegg-bin/show_pathway?ko04144
Vasopressin-regulated water reabsorption	KEGG PATHWAY	ko04962	1	36	0.08049	0.316	BGIBMGA012762-TA|	http://www.genome.jp/kegg-bin/show_pathway?ko04962
Endometrial cancer	KEGG PATHWAY	ko05213	1	41	0.09114	0.316	BGIBMGA008336-TA|	http://www.genome.jp/kegg-bin/show_pathway?ko05213
HTLV-I infection	KEGG PATHWAY	ko05166	2	216	0.09196	0.316	BGIBMGA001926-TA|BGIBMGA008336-TA|	http://www.genome.jp/kegg-bin/show_pathway?ko05166
Hedgehog signaling pathway	KEGG PATHWAY	ko04340	1	42	0.09325	0.316	BGIBMGA008336-TA|	http://www.genome.jp/kegg-bin/show_pathway?ko04340
Pathogenic Escherichia coli infection	KEGG PATHWAY	ko05130	1	43	0.09536	0.316	BGIBMGA003442-TA|	http://www.genome.jp/kegg-bin/show_pathway?ko05130
Basal cell carcinoma	KEGG PATHWAY	ko05217	1	44	0.09746	0.316	BGIBMGA008336-TA|	http://www.genome.jp/kegg-bin/show_pathway?ko05217
Carbohydrate digestion and absorption	KEGG PATHWAY	ko04973	1	47	0.1037	0.316	BGIBMGA005240-TA|	http://www.genome.jp/kegg-bin/show_pathway?ko04973
Colorectal cancer	KEGG PATHWAY	ko05210	1	50	0.11	0.316	BGIBMGA008336-TA|	http://www.genome.jp/kegg-bin/show_pathway?ko05210
PI3K-Akt signaling pathway	KEGG PATHWAY	ko04151	2	242	0.111	0.316	BGIBMGA004612-TA|BGIBMGA008336-TA|	http://www.genome.jp/kegg-bin/show_pathway?ko04151
NOD-like receptor signaling pathway	KEGG PATHWAY	ko04621	1	53	0.1162	0.316	BGIBMGA004612-TA|	http://www.genome.jp/kegg-bin/show_pathway?ko04621
B cell receptor signaling pathway	KEGG PATHWAY	ko04662	1	59	0.1284	0.316	BGIBMGA008336-TA|	http://www.genome.jp/kegg-bin/show_pathway?ko04662
ECM-receptor interaction	KEGG PATHWAY	ko04512	1	60	0.1304	0.316	BGIBMGA001498-TA|BGIBMGA013477-TA|	http://www.genome.jp/kegg-bin/show_pathway?ko04512
PPAR signaling pathway	KEGG PATHWAY	ko03320	1	62	0.1345	0.316	BGIBMGA010681-TA|	http://www.genome.jp/kegg-bin/show_pathway?ko03320
Progesterone-mediated oocyte maturation	KEGG PATHWAY	ko04914	1	64	0.1385	0.316	BGIBMGA004612-TA|	http://www.genome.jp/kegg-bin/show_pathway?ko04914
Gap junction	KEGG PATHWAY	ko04540	1	68	0.1465	0.316	BGIBMGA003442-TA|	http://www.genome.jp/kegg-bin/show_pathway?ko04540
ErbB signaling pathway	KEGG PATHWAY	ko04012	1	69	0.1484	0.316	BGIBMGA008336-TA|	http://www.genome.jp/kegg-bin/show_pathway?ko04012
Prolactin signaling pathway	KEGG PATHWAY	ko04917	1	70	0.1504	0.316	BGIBMGA008336-TA|	http://www.genome.jp/kegg-bin/show_pathway?ko04917
Rheumatoid arthritis	KEGG PATHWAY	ko05323	1	70	0.1504	0.316	BGIBMGA011342-TA|	http://www.genome.jp/kegg-bin/show_pathway?ko05323
Choline metabolism in cancer	KEGG PATHWAY	ko05231	1	71	0.1524	0.316	BGIBMGA009202-TA|	http://www.genome.jp/kegg-bin/show_pathway?ko05231
Melanogenesis	KEGG PATHWAY	ko04916	1	72	0.1544	0.316	BGIBMGA008336-TA|	http://www.genome.jp/kegg-bin/show_pathway?ko04916
Estrogen signaling pathway	KEGG PATHWAY	ko04915	1	75	0.1602	0.316	BGIBMGA004612-TA|	http://www.genome.jp/kegg-bin/show_pathway?ko04915
Citrate cycle	KEGG PATHWAY	ko00020	1	77	0.1641	0.316	BGIBMGA014290-TA|	http://www.genome.jp/kegg-bin/show_pathway?ko00020
RNA degradation	KEGG PATHWAY	ko03018	1	79	0.168	0.316	BGIBMGA002671-TA|	http://www.genome.jp/kegg-bin/show_pathway?ko03018
Folate biosynthesis	KEGG PATHWAY	ko00790	1	80	0.1699	0.316	BGIBMGA014304-TA|	http://www.genome.jp/kegg-bin/show_pathway?ko00790
Biosynthesis of unsaturated fatty acids	KEGG PATHWAY	ko01040	1	84	0.1776	0.316	BGIBMGA010681-TA|	http://www.genome.jp/kegg-bin/show_pathway?ko01040
Plant-pathogen interaction	KEGG PATHWAY	ko04626	1	84	0.1776	0.316	BGIBMGA004612-TA|	http://www.genome.jp/kegg-bin/show_pathway?ko04626
Axon guidance	KEGG PATHWAY	ko04360	1	87	0.1833	0.316	BGIBMGA008336-TA|	http://www.genome.jp/kegg-bin/show_pathway?ko04360
Hepatitis C	KEGG PATHWAY	ko05160	1	88	0.1852	0.316	BGIBMGA008336-TA|	http://www.genome.jp/kegg-bin/show_pathway?ko05160
Ascorbate and aldarate metabolism	KEGG PATHWAY	ko00053	1	89	0.1871	0.316	BGIBMGA005786-TA|	http://www.genome.jp/kegg-bin/show_pathway?ko00053
T cell receptor signaling pathway	KEGG PATHWAY	ko04660	1	89	0.1871	0.316	BGIBMGA008336-TA|	http://www.genome.jp/kegg-bin/show_pathway?ko04660
Insulin signaling pathway	KEGG PATHWAY	ko04910	1	90	0.189	0.316	BGIBMGA008336-TA|	http://www.genome.jp/kegg-bin/show_pathway?ko04910
Pathways in cancer	KEGG PATHWAY	ko05200	2	340	0.1891	0.316	BGIBMGA004612-TA|BGIBMGA008336-TA|	http://www.genome.jp/kegg-bin/show_pathway?ko05200
Sphingolipid signaling pathway	KEGG PATHWAY	ko04071	1	93	0.1946	0.316	BGIBMGA011344-TA|	http://www.genome.jp/kegg-bin/show_pathway?ko04071
Thyroid hormone signaling pathway	KEGG PATHWAY	ko04919	1	93	0.1946	0.316	BGIBMGA008336-TA|	http://www.genome.jp/kegg-bin/show_pathway?ko04919
Dopaminergic synapse	KEGG PATHWAY	ko04728	1	94	0.1965	0.316	BGIBMGA008336-TA|	http://www.genome.jp/kegg-bin/show_pathway?ko04728
Neurotrophin signaling pathway	KEGG PATHWAY	ko04722	1	96	0.2002	0.316	BGIBMGA008336-TA|	http://www.genome.jp/kegg-bin/show_pathway?ko04722
Purine metabolism	KEGG PATHWAY	ko00230	2	356	0.2024	0.316	BGIBMGA007935-TA|BGIBMGA009959-TA|	http://www.genome.jp/kegg-bin/show_pathway?ko00230
Terpenoid backbone biosynthesis	KEGG PATHWAY	ko00900	1	99	0.2058	0.316	BGIBMGA001926-TA|	http://www.genome.jp/kegg-bin/show_pathway?ko00900
Wnt signaling pathway	KEGG PATHWAY	ko04310	1	100	0.2076	0.316	BGIBMGA008336-TA|	http://www.genome.jp/kegg-bin/show_pathway?ko04310
Protein digestion and absorption	KEGG PATHWAY	ko04974	1	100	0.2076	0.316	BGIBMGA001640-TA|	http://www.genome.jp/kegg-bin/show_pathway?ko04974
Inositol phosphate metabolism	KEGG PATHWAY	ko00562	1	101	0.2094	0.316	BGIBMGA005786-TA|	http://www.genome.jp/kegg-bin/show_pathway?ko00562
AMPK signaling pathway	KEGG PATHWAY	ko04152	1	104	0.2149	0.316	BGIBMGA010681-TA|	http://www.genome.jp/kegg-bin/show_pathway?ko04152
Hippo signaling pathway	KEGG PATHWAY	ko04390	1	107	0.2204	0.316	BGIBMGA008336-TA|	http://www.genome.jp/kegg-bin/show_pathway?ko04390
Cell cycle	KEGG PATHWAY	ko04110	1	108	0.2222	0.316	BGIBMGA008336-TA|	http://www.genome.jp/kegg-bin/show_pathway?ko04110
Signaling pathways regulating pluripotency of stem cells	KEGG PATHWAY	ko04550	1	109	0.224	0.316	BGIBMGA008336-TA|	http://www.genome.jp/kegg-bin/show_pathway?ko04550
Measles	KEGG PATHWAY	ko05162	1	114	0.2329	0.322791	BGIBMGA008336-TA|	http://www.genome.jp/kegg-bin/show_pathway?ko05162
Aminoacyl-tRNA biosynthesis	KEGG PATHWAY	ko00970	1	117	0.2382	0.324445	BGIBMGA009795-TA|	http://www.genome.jp/kegg-bin/show_pathway?ko00970
Galactose metabolism	KEGG PATHWAY	ko00052	1	120	0.2435	0.326042	BGIBMGA003056-TA|	http://www.genome.jp/kegg-bin/show_pathway?ko00052
Jak-STAT signaling pathway	KEGG PATHWAY	ko04630	1	124	0.2505	0.329825	BGIBMGA003753-TA|	http://www.genome.jp/kegg-bin/show_pathway?ko04630
Tuberculosis	KEGG PATHWAY	ko05152	1	141	0.2794	0.349459	BGIBMGA011344-TA|	http://www.genome.jp/kegg-bin/show_pathway?ko05152
Tryptophan metabolism	KEGG PATHWAY	ko00380	1	146	0.2877	0.349459	BGIBMGA007146-TA|	http://www.genome.jp/kegg-bin/show_pathway?ko00380
Focal adhesion	KEGG PATHWAY	ko04510	1	147	0.2894	0.349459	BGIBMGA008336-TA|	http://www.genome.jp/kegg-bin/show_pathway?ko04510
Alzheimer's disease	KEGG PATHWAY	ko05010	1	149	0.2927	0.349459	BGIBMGA008336-TA|	http://www.genome.jp/kegg-bin/show_pathway?ko05010
Chemokine signaling pathway	KEGG PATHWAY	ko04062	1	150	0.2943	0.349459	BGIBMGA008336-TA|	http://www.genome.jp/kegg-bin/show_pathway?ko04062
Aminobenzoate degradation	KEGG PATHWAY	ko00627	1	152	0.2976	0.349459	BGIBMGA014304-TA|	http://www.genome.jp/kegg-bin/show_pathway?ko00627
Carbon fixation pathways in prokaryotes	KEGG PATHWAY	ko00720	1	152	0.2976	0.349459	BGIBMGA014290-TA|	http://www.genome.jp/kegg-bin/show_pathway?ko00720
Epstein-Barr virus infection	KEGG PATHWAY	ko05169	1	154	0.3008	0.349459	BGIBMGA008336-TA|	http://www.genome.jp/kegg-bin/show_pathway?ko05169
Proteoglycans in cancer	KEGG PATHWAY	ko05205	1	167	0.3215	0.368094	BGIBMGA011342-TA|	http://www.genome.jp/kegg-bin/show_pathway?ko05205
Fatty acid metabolism	KEGG PATHWAY	ko01212	1	177	0.337	0.380329	BGIBMGA010681-TA|	http://www.genome.jp/kegg-bin/show_pathway?ko01212
Oxidative phosphorylation	KEGG PATHWAY	ko00190	1	232	0.416	0.454521	BGIBMGA007343-TA|	http://www.genome.jp/kegg-bin/show_pathway?ko00190
Pyrimidine metabolism	KEGG PATHWAY	ko00240	1	234	0.4187	0.454521	BGIBMGA004166-TA|	http://www.genome.jp/kegg-bin/show_pathway?ko00240
Bile secretion	KEGG PATHWAY	ko04976	1	235	0.42	0.454521	BGIBMGA009202-TA|	http://www.genome.jp/kegg-bin/show_pathway?ko04976
Microbial metabolism in diverse environments	KEGG PATHWAY	ko01120	2	1920	0.433	0.462257	BGIBMGA014290-TA|BGIBMGA014304-TA|	http://www.genome.jp/kegg-bin/show_pathway?ko01120
Neuroactive ligand-receptor interaction	KEGG PATHWAY	ko04080	1	379	0.5832	0.614304	BGIBMGA012114-TA|	http://www.genome.jp/kegg-bin/show_pathway?ko04080
Biosynthesis of secondary metabolites	KEGG PATHWAY	ko01110	3	1972	0.798	0.8295	BGIBMGA001926-TA|BGIBMGA007935-TA|BGIBMGA014290-TA|	http://www.genome.jp/kegg-bin/show_pathway?ko01110
Metabolic pathways	KEGG PATHWAY	ko01100	9	4348	0.9999	0.9999	BGIBMGA001926-TA|BGIBMGA003056-TA|BGIBMGA004166-TA|BGIBMGA005240-TA|BGIBMGA007146-TA|BGIBMGA007343-TA|BGIBMGA007935-TA|BGIBMGA014290-TA|BGIBMGA014304-TA|	http://www.genome.jp/kegg-bin/show_pathway?ko01100
Biosynthesis of antibiotics	KEGG PATHWAY	ko01130	3	1456	0.9999	0.9999	BGIBMGA001926-TA|BGIBMGA007935-TA|BGIBMGA014290-TA|	http://www.genome.jp/kegg-bin/show_pathway?ko01130
Two-component system	KEGG PATHWAY	ko02020	1	473	0.9999	0.9999	BGIBMGA014304-TA|	http://www.genome.jp/kegg-bin/show_pathway?ko02020

## Sheet: all K8 Vs all HY
Term	Database	Id	Sample number	Background number	P-Value	Corrected P-Value	Genes	Hyperlink
RIG-I-like receptor signaling pathway	KEGG PATHWAY	ko04622	3	54	0.0005023	0.045904	BGIBMGA001348-TA|BGIBMGA003954-TA|BGIBMGA010467-TA|BGIBMGA013023-TA|	http://www.genome.jp/kegg-bin/show_pathway?ko04622
Drug metabolism - other enzymes	KEGG PATHWAY	ko00983	3	72	0.001161	0.045904	BGIBMGA008269-TA|BGIBMGA010294-TA|BGIBMGA012122-TA|BGIBMGA013830-TA|	http://www.genome.jp/kegg-bin/show_pathway?ko00983
Retinol metabolism	KEGG PATHWAY	ko00830	3	73	0.001208	0.045904	BGIBMGA002457-TA|BGIBMGA003908-TA|BGIBMGA010294-TA|BGIBMGA013830-TA|	http://www.genome.jp/kegg-bin/show_pathway?ko00830
Carbohydrate digestion and absorption	KEGG PATHWAY	ko04973	2	48	0.008111	0.231163	BGIBMGA005240-TA|BGIBMGA014192-TA|	http://www.genome.jp/kegg-bin/show_pathway?ko04973
Shigellosis	KEGG PATHWAY	ko05131	2	66	0.01491	0.339948	BGIBMGA001348-TA|BGIBMGA010071-TA|BGIBMGA013023-TA|	http://www.genome.jp/kegg-bin/show_pathway?ko05131
Toll-like receptor signaling pathway	KEGG PATHWAY	ko04620	2	77	0.01991	0.343568	BGIBMGA001348-TA|BGIBMGA009216-TA|BGIBMGA013023-TA|	http://www.genome.jp/kegg-bin/show_pathway?ko04620
Ascorbate and aldarate metabolism	KEGG PATHWAY	ko00053	2	92	0.0277	0.343568	BGIBMGA010294-TA|BGIBMGA010402-TA|BGIBMGA013830-TA|	http://www.genome.jp/kegg-bin/show_pathway?ko00053
Fatty acid degradation	KEGG PATHWAY	ko00071	2	104	0.03465	0.343568	BGIBMGA010402-TA|BGIBMGA011308-TA|	http://www.genome.jp/kegg-bin/show_pathway?ko00071
FoxO signaling pathway	KEGG PATHWAY	ko04068	2	105	0.03526	0.343568	BGIBMGA001348-TA|BGIBMGA003954-TA|BGIBMGA013023-TA|	http://www.genome.jp/kegg-bin/show_pathway?ko04068
Lysosome	KEGG PATHWAY	ko04142	2	107	0.03649	0.343568	BGIBMGA014116-TA|BGIBMGA014369-TA|	http://www.genome.jp/kegg-bin/show_pathway?ko04142
Valine, leucine and isoleucine degradation	KEGG PATHWAY	ko00280	2	109	0.03773	0.343568	BGIBMGA010402-TA|BGIBMGA011308-TA|	http://www.genome.jp/kegg-bin/show_pathway?ko00280
Glycerolipid metabolism	KEGG PATHWAY	ko00561	2	111	0.03899	0.343568	BGIBMGA010402-TA|BGIBMGA010467-TA|	http://www.genome.jp/kegg-bin/show_pathway?ko00561
Pentose and glucuronate interconversions	KEGG PATHWAY	ko00040	2	119	0.04417	0.343568	BGIBMGA010294-TA|BGIBMGA010402-TA|BGIBMGA013830-TA|	http://www.genome.jp/kegg-bin/show_pathway?ko00040
Pyruvate metabolism	KEGG PATHWAY	ko00620	2	123	0.04685	0.343568	BGIBMGA006419-TA|BGIBMGA010402-TA|	http://www.genome.jp/kegg-bin/show_pathway?ko00620
Lysine degradation	KEGG PATHWAY	ko00310	2	124	0.04753	0.343568	BGIBMGA008279-TA|BGIBMGA008280-TA|BGIBMGA009095-TA|BGIBMGA010277-TA|BGIBMGA010402-TA|BGIBMGA012820-TA|BGIBMGA013586-TA|	http://www.genome.jp/kegg-bin/show_pathway?ko00310
Ubiquitin mediated proteolysis	KEGG PATHWAY	ko04120	2	125	0.04822	0.343568	BGIBMGA007893-TA|BGIBMGA014450-TA|	http://www.genome.jp/kegg-bin/show_pathway?ko04120
Other glycan degradation	KEGG PATHWAY	ko00511	1	19	0.0514	0.344682	BGIBMGA014116-TA|	http://www.genome.jp/kegg-bin/show_pathway?ko00511
Chemical carcinogenesis	KEGG PATHWAY	ko05204	2	135	0.05524	0.349853	BGIBMGA003908-TA|BGIBMGA010294-TA|BGIBMGA013830-TA|	http://www.genome.jp/kegg-bin/show_pathway?ko05204
Glycine, serine and threonine metabolism	KEGG PATHWAY	ko00260	2	144	0.06184	0.359981	BGIBMGA011601-TA|BGIBMGA012872-TA|	http://www.genome.jp/kegg-bin/show_pathway?ko00260
Steroid hormone biosynthesis	KEGG PATHWAY	ko00140	2	146	0.06334	0.359981	BGIBMGA003908-TA|BGIBMGA010294-TA|BGIBMGA013830-TA|	http://www.genome.jp/kegg-bin/show_pathway?ko00140
Dorso-ventral axis formation	KEGG PATHWAY	ko04320	1	25	0.06706	0.359981	BGIBMGA002747-TA|	http://www.genome.jp/kegg-bin/show_pathway?ko04320
Starch and sucrose metabolism	KEGG PATHWAY	ko00500	2	154	0.06947	0.359981	BGIBMGA005240-TA|BGIBMGA010294-TA|BGIBMGA013830-TA|	http://www.genome.jp/kegg-bin/show_pathway?ko00500
Notch signaling pathway	KEGG PATHWAY	ko04330	1	29	0.07736	0.371359	BGIBMGA002747-TA|	http://www.genome.jp/kegg-bin/show_pathway?ko04330
Regulation of autophagy	KEGG PATHWAY	ko04140	1	30	0.07991	0.371359	BGIBMGA003954-TA|	http://www.genome.jp/kegg-bin/show_pathway?ko04140
Caffeine metabolism	KEGG PATHWAY	ko00232	1	31	0.08246	0.371359	BGIBMGA008269-TA|	http://www.genome.jp/kegg-bin/show_pathway?ko00232
Glycosphingolipid biosynthesis - globo series	KEGG PATHWAY	ko00603	1	32	0.085	0.371359	BGIBMGA014116-TA|	http://www.genome.jp/kegg-bin/show_pathway?ko00603
SNARE interactions in vesicular transport	KEGG PATHWAY	ko04130	1	35	0.09258	0.371359	BGIBMGA005421-TA|	http://www.genome.jp/kegg-bin/show_pathway?ko04130
Insect hormone biosynthesis	KEGG PATHWAY	ko00981	1	42	0.11	0.371359	BGIBMGA014014-TA|	http://www.genome.jp/kegg-bin/show_pathway?ko00981
Glycosaminoglycan degradation	KEGG PATHWAY	ko00531	1	43	0.1125	0.371359	BGIBMGA014116-TA|	http://www.genome.jp/kegg-bin/show_pathway?ko00531
Pathogenic Escherichia coli infection	KEGG PATHWAY	ko05130	1	44	0.1149	0.371359	BGIBMGA010071-TA|	http://www.genome.jp/kegg-bin/show_pathway?ko05130
Glycosphingolipid biosynthesis - ganglio series	KEGG PATHWAY	ko00604	1	46	0.1198	0.371359	BGIBMGA014116-TA|	http://www.genome.jp/kegg-bin/show_pathway?ko00604
Styrene degradation	KEGG PATHWAY	ko00643	1	47	0.1223	0.371359	BGIBMGA007860-TA|	http://www.genome.jp/kegg-bin/show_pathway?ko00643
Acute myeloid leukemia	KEGG PATHWAY	ko05221	1	47	0.1223	0.371359	BGIBMGA001348-TA|BGIBMGA013023-TA|	http://www.genome.jp/kegg-bin/show_pathway?ko05221
NOD-like receptor signaling pathway	KEGG PATHWAY	ko04621	1	53	0.1367	0.371359	BGIBMGA001348-TA|BGIBMGA013023-TA|	http://www.genome.jp/kegg-bin/show_pathway?ko04621
Cytosolic DNA-sensing pathway	KEGG PATHWAY	ko04623	1	53	0.1367	0.371359	BGIBMGA001348-TA|BGIBMGA013023-TA|	http://www.genome.jp/kegg-bin/show_pathway?ko04623
Synaptic vesicle cycle	KEGG PATHWAY	ko04721	1	53	0.1367	0.371359	BGIBMGA005421-TA|	http://www.genome.jp/kegg-bin/show_pathway?ko04721
Linoleic acid metabolism	KEGG PATHWAY	ko00591	1	54	0.1391	0.371359	BGIBMGA003908-TA|	http://www.genome.jp/kegg-bin/show_pathway?ko00591
Renal cell carcinoma	KEGG PATHWAY	ko05211	1	55	0.1415	0.371359	BGIBMGA014450-TA|	http://www.genome.jp/kegg-bin/show_pathway?ko05211
Amphetamine addiction	KEGG PATHWAY	ko05031	1	56	0.1439	0.371359	BGIBMGA005421-TA|	http://www.genome.jp/kegg-bin/show_pathway?ko05031
Pancreatic cancer	KEGG PATHWAY	ko05212	1	56	0.1439	0.371359	BGIBMGA001348-TA|BGIBMGA013023-TA|	http://www.genome.jp/kegg-bin/show_pathway?ko05212
Chronic myeloid leukemia	KEGG PATHWAY	ko05220	1	59	0.151	0.371359	BGIBMGA001348-TA|BGIBMGA013023-TA|	http://www.genome.jp/kegg-bin/show_pathway?ko05220
Carbon fixation in photosynthetic organisms	KEGG PATHWAY	ko00710	1	60	0.1533	0.371359	BGIBMGA006419-TA|	http://www.genome.jp/kegg-bin/show_pathway?ko00710
ECM-receptor interaction	KEGG PATHWAY	ko04512	1	60	0.1533	0.371359	BGIBMGA013629-TA|	http://www.genome.jp/kegg-bin/show_pathway?ko04512
B cell receptor signaling pathway	KEGG PATHWAY	ko04662	1	60	0.1533	0.371359	BGIBMGA001348-TA|BGIBMGA013023-TA|	http://www.genome.jp/kegg-bin/show_pathway?ko04662
Adipocytokine signaling pathway	KEGG PATHWAY	ko04920	1	61	0.1557	0.371359	BGIBMGA001348-TA|BGIBMGA013023-TA|	http://www.genome.jp/kegg-bin/show_pathway?ko04920
Metabolic pathways	KEGG PATHWAY	ko01100	18	4397	0.1634	0.371359	BGIBMGA002457-TA|BGIBMGA003908-TA|BGIBMGA005240-TA|BGIBMGA006419-TA|BGIBMGA007860-TA|BGIBMGA008269-TA|BGIBMGA008824-TA|BGIBMGA009106-TA|BGIBMGA009701-TA|BGIBMGA010294-TA|BGIBMGA010402-TA|BGIBMGA010465-TA|BGIBMGA010467-TA|BGIBMGA011308-TA|BGIBMGA011601-TA|BGIBMGA012872-TA|BGIBMGA013830-TA|BGIBMGA014116-TA|BGIBMGA014192-TA|	http://www.genome.jp/kegg-bin/show_pathway?ko01100
Apoptosis	KEGG PATHWAY	ko04210	1	65	0.165	0.371359	BGIBMGA001348-TA|BGIBMGA013023-TA|	http://www.genome.jp/kegg-bin/show_pathway?ko04210
Cardiac muscle contraction	KEGG PATHWAY	ko04260	1	65	0.165	0.371359	BGIBMGA009701-TA|	http://www.genome.jp/kegg-bin/show_pathway?ko04260
Sphingolipid metabolism	KEGG PATHWAY	ko00600	1	67	0.1696	0.371359	BGIBMGA010465-TA|	http://www.genome.jp/kegg-bin/show_pathway?ko00600
Small cell lung cancer	KEGG PATHWAY	ko05222	1	70	0.1764	0.371359	BGIBMGA001348-TA|BGIBMGA013023-TA|	http://www.genome.jp/kegg-bin/show_pathway?ko05222
Chloroalkane and chloroalkene degradation	KEGG PATHWAY	ko00625	1	71	0.1787	0.371359	BGIBMGA010402-TA|	http://www.genome.jp/kegg-bin/show_pathway?ko00625
Biosynthesis of antibiotics	KEGG PATHWAY	ko01130	1	1449	0.1803	0.371359	BGIBMGA010402-TA|	http://www.genome.jp/kegg-bin/show_pathway?ko01130
Peroxisome	KEGG PATHWAY	ko04146	1	73	0.1832	0.371359	BGIBMGA008269-TA|	http://www.genome.jp/kegg-bin/show_pathway?ko04146
Bacterial invasion of epithelial cells	KEGG PATHWAY	ko05100	1	74	0.1855	0.371359	BGIBMGA010071-TA|	http://www.genome.jp/kegg-bin/show_pathway?ko05100
beta-Alanine metabolism	KEGG PATHWAY	ko00410	1	76	0.19	0.371359	BGIBMGA010402-TA|	http://www.genome.jp/kegg-bin/show_pathway?ko00410
Limonene and pinene degradation	KEGG PATHWAY	ko00903	1	79	0.1967	0.371359	BGIBMGA010402-TA|	http://www.genome.jp/kegg-bin/show_pathway?ko00903
Phosphatidylinositol signaling system	KEGG PATHWAY	ko04070	1	79	0.1967	0.371359	BGIBMGA009106-TA|	http://www.genome.jp/kegg-bin/show_pathway?ko04070
Tight junction	KEGG PATHWAY	ko04530	1	79	0.1967	0.371359	BGIBMGA010071-TA|	http://www.genome.jp/kegg-bin/show_pathway?ko04530
Insulin secretion	KEGG PATHWAY	ko04911	1	81	0.2011	0.371359	BGIBMGA005421-TA|	http://www.genome.jp/kegg-bin/show_pathway?ko04911
Prostate cancer	KEGG PATHWAY	ko05215	1	82	0.2033	0.371359	BGIBMGA001348-TA|BGIBMGA013023-TA|	http://www.genome.jp/kegg-bin/show_pathway?ko05215
Folate biosynthesis	KEGG PATHWAY	ko00790	1	83	0.2055	0.371359	BGIBMGA008824-TA|	http://www.genome.jp/kegg-bin/show_pathway?ko00790
HIF-1 signaling pathway	KEGG PATHWAY	ko04066	1	86	0.2121	0.371359	BGIBMGA014450-TA|	http://www.genome.jp/kegg-bin/show_pathway?ko04066
TNF signaling pathway	KEGG PATHWAY	ko04668	1	88	0.2164	0.371359	BGIBMGA001348-TA|BGIBMGA013023-TA|	http://www.genome.jp/kegg-bin/show_pathway?ko04668
Hepatitis C	KEGG PATHWAY	ko05160	1	88	0.2164	0.371359	BGIBMGA001348-TA|BGIBMGA013023-TA|	http://www.genome.jp/kegg-bin/show_pathway?ko05160
T cell receptor signaling pathway	KEGG PATHWAY	ko04660	1	89	0.2186	0.371359	BGIBMGA001348-TA|BGIBMGA013023-TA|	http://www.genome.jp/kegg-bin/show_pathway?ko04660
NF-kappa B signaling pathway	KEGG PATHWAY	ko04064	1	90	0.2208	0.371359	BGIBMGA001348-TA|BGIBMGA013023-TA|	http://www.genome.jp/kegg-bin/show_pathway?ko04064
Chagas disease	KEGG PATHWAY	ko05142	1	90	0.2208	0.371359	BGIBMGA001348-TA|BGIBMGA013023-TA|	http://www.genome.jp/kegg-bin/show_pathway?ko05142
Histidine metabolism	KEGG PATHWAY	ko00340	1	91	0.2229	0.371359	BGIBMGA010402-TA|	http://www.genome.jp/kegg-bin/show_pathway?ko00340
Sphingolipid signaling pathway	KEGG PATHWAY	ko04071	1	95	0.2315	0.371359	BGIBMGA010465-TA|	http://www.genome.jp/kegg-bin/show_pathway?ko04071
Thyroid hormone signaling pathway	KEGG PATHWAY	ko04919	1	95	0.2315	0.371359	BGIBMGA002747-TA|	http://www.genome.jp/kegg-bin/show_pathway?ko04919
Alanine, aspartate and glutamate metabolism	KEGG PATHWAY	ko00250	1	96	0.2336	0.371359	BGIBMGA011601-TA|	http://www.genome.jp/kegg-bin/show_pathway?ko00250
Epithelial cell signaling in Helicobacter pylori infection	KEGG PATHWAY	ko05120	1	98	0.2378	0.371359	BGIBMGA001348-TA|BGIBMGA013023-TA|	http://www.genome.jp/kegg-bin/show_pathway?ko05120
Toxoplasmosis	KEGG PATHWAY	ko05145	1	98	0.2378	0.371359	BGIBMGA001348-TA|BGIBMGA013023-TA|	http://www.genome.jp/kegg-bin/show_pathway?ko05145
Pathways in cancer	KEGG PATHWAY	ko05200	2	343	0.2466	0.377416	BGIBMGA001348-TA|BGIBMGA013023-TA|BGIBMGA014450-TA|	http://www.genome.jp/kegg-bin/show_pathway?ko05200
Osteoclast differentiation	KEGG PATHWAY	ko04380	1	103	0.2483	0.377416	BGIBMGA001348-TA|BGIBMGA013023-TA|	http://www.genome.jp/kegg-bin/show_pathway?ko04380
Pentose phosphate pathway	KEGG PATHWAY	ko00030	1	111	0.2647	0.395785	BGIBMGA008478-TA|	http://www.genome.jp/kegg-bin/show_pathway?ko00030
Hepatitis B	KEGG PATHWAY	ko05161	1	113	0.2687	0.395785	BGIBMGA001348-TA|BGIBMGA013023-TA|	http://www.genome.jp/kegg-bin/show_pathway?ko05161
Measles	KEGG PATHWAY	ko05162	1	114	0.2708	0.395785	BGIBMGA001348-TA|BGIBMGA013023-TA|	http://www.genome.jp/kegg-bin/show_pathway?ko05162
Galactose metabolism	KEGG PATHWAY	ko00052	1	120	0.2827	0.406785	BGIBMGA014192-TA|	http://www.genome.jp/kegg-bin/show_pathway?ko00052
Spliceosome	KEGG PATHWAY	ko03040	1	122	0.2867	0.406785	BGIBMGA004661-TA|	http://www.genome.jp/kegg-bin/show_pathway?ko03040
Drug metabolism - cytochrome P450	KEGG PATHWAY	ko00982	1	124	0.2906	0.406785	BGIBMGA010294-TA|BGIBMGA013830-TA|	http://www.genome.jp/kegg-bin/show_pathway?ko00982
Glycolysis / Gluconeogenesis	KEGG PATHWAY	ko00010	1	125	0.2926	0.406785	BGIBMGA010402-TA|	http://www.genome.jp/kegg-bin/show_pathway?ko00010
Non-alcoholic fatty liver disease	KEGG PATHWAY	ko04932	1	127	0.2965	0.407241	BGIBMGA009701-TA|	http://www.genome.jp/kegg-bin/show_pathway?ko04932
Parkinson's disease	KEGG PATHWAY	ko05012	1	137	0.3156	0.420709	BGIBMGA009701-TA|	http://www.genome.jp/kegg-bin/show_pathway?ko05012
Herpes simplex infection	KEGG PATHWAY	ko05168	1	145	0.3305	0.420709	BGIBMGA001348-TA|BGIBMGA013023-TA|	http://www.genome.jp/kegg-bin/show_pathway?ko05168
Tryptophan metabolism	KEGG PATHWAY	ko00380	1	146	0.3324	0.420709	BGIBMGA010402-TA|	http://www.genome.jp/kegg-bin/show_pathway?ko00380
Tyrosine metabolism	KEGG PATHWAY	ko00350	1	147	0.3342	0.420709	BGIBMGA007860-TA|	http://www.genome.jp/kegg-bin/show_pathway?ko00350
Protein processing in endoplasmic reticulum	KEGG PATHWAY	ko04141	1	147	0.3342	0.420709	BGIBMGA004606-TA|BGIBMGA004630-TA|BGIBMGA013545-TA|	http://www.genome.jp/kegg-bin/show_pathway?ko04141
Transcriptional misregulation in cancer	KEGG PATHWAY	ko05202	1	148	0.336	0.420709	BGIBMGA002940-TA|BGIBMGA002941-TA|	http://www.genome.jp/kegg-bin/show_pathway?ko05202
Alzheimer's disease	KEGG PATHWAY	ko05010	1	149	0.3379	0.420709	BGIBMGA009701-TA|	http://www.genome.jp/kegg-bin/show_pathway?ko05010
Aminobenzoate degradation	KEGG PATHWAY	ko00627	1	150	0.3397	0.420709	BGIBMGA008824-TA|	http://www.genome.jp/kegg-bin/show_pathway?ko00627
Chemokine signaling pathway	KEGG PATHWAY	ko04062	1	152	0.3433	0.420709	BGIBMGA001348-TA|BGIBMGA013023-TA|	http://www.genome.jp/kegg-bin/show_pathway?ko04062
Huntington's disease	KEGG PATHWAY	ko05016	1	153	0.3451	0.420709	BGIBMGA009701-TA|	http://www.genome.jp/kegg-bin/show_pathway?ko05016
Metabolism of xenobiotics by cytochrome P450	KEGG PATHWAY	ko00980	1	154	0.3469	0.420709	BGIBMGA010294-TA|BGIBMGA013830-TA|	http://www.genome.jp/kegg-bin/show_pathway?ko00980
Carbon metabolism	KEGG PATHWAY	ko01200	2	455	0.3588	0.428925	BGIBMGA006419-TA|BGIBMGA010467-TA|	http://www.genome.jp/kegg-bin/show_pathway?ko01200
Glycerophospholipid metabolism	KEGG PATHWAY	ko00564	1	162	0.3612	0.428925	BGIBMGA009106-TA|	http://www.genome.jp/kegg-bin/show_pathway?ko00564
Epstein-Barr virus infection	KEGG PATHWAY	ko05169	1	168	0.3716	0.434363	BGIBMGA001348-TA|BGIBMGA013023-TA|	http://www.genome.jp/kegg-bin/show_pathway?ko05169
Proteoglycans in cancer	KEGG PATHWAY	ko05205	1	169	0.3734	0.434363	BGIBMGA010071-TA|	http://www.genome.jp/kegg-bin/show_pathway?ko05205
Arginine and proline metabolism	KEGG PATHWAY	ko00330	1	172	0.3785	0.435366	BGIBMGA010402-TA|	http://www.genome.jp/kegg-bin/show_pathway?ko00330
Ras signaling pathway	KEGG PATHWAY	ko04014	1	174	0.3819	0.435366	BGIBMGA001348-TA|BGIBMGA013023-TA|	http://www.genome.jp/kegg-bin/show_pathway?ko04014
Fatty acid metabolism	KEGG PATHWAY	ko01212	1	179	0.3904	0.44065	BGIBMGA011308-TA|	http://www.genome.jp/kegg-bin/show_pathway?ko01212
Endocytosis	KEGG PATHWAY	ko04144	1	184	0.3987	0.445606	BGIBMGA011766-TA|BGIBMGA014292-TA|	http://www.genome.jp/kegg-bin/show_pathway?ko04144
MAPK signaling pathway	KEGG PATHWAY	ko04010	1	199	0.423	0.468175	BGIBMGA001348-TA|BGIBMGA013023-TA|	http://www.genome.jp/kegg-bin/show_pathway?ko04010
HTLV-I infection	KEGG PATHWAY	ko05166	1	216	0.4493	0.492502	BGIBMGA001348-TA|BGIBMGA013023-TA|	http://www.genome.jp/kegg-bin/show_pathway?ko05166
MicroRNAs in cancer	KEGG PATHWAY	ko05206	1	229	0.4686	0.503944	BGIBMGA002747-TA|	http://www.genome.jp/kegg-bin/show_pathway?ko05206
Porphyrin and chlorophyll metabolism	KEGG PATHWAY	ko00860	1	231	0.4715	0.503944	BGIBMGA010294-TA|BGIBMGA013830-TA|	http://www.genome.jp/kegg-bin/show_pathway?ko00860
Oxidative phosphorylation	KEGG PATHWAY	ko00190	1	232	0.473	0.503944	BGIBMGA009701-TA|	http://www.genome.jp/kegg-bin/show_pathway?ko00190
Methane metabolism	KEGG PATHWAY	ko00680	1	236	0.4787	0.505294	BGIBMGA010467-TA|	http://www.genome.jp/kegg-bin/show_pathway?ko00680
PI3K-Akt signaling pathway	KEGG PATHWAY	ko04151	1	243	0.4886	0.511013	BGIBMGA001348-TA|BGIBMGA013023-TA|	http://www.genome.jp/kegg-bin/show_pathway?ko04151
Amino sugar and nucleotide sugar metabolism	KEGG PATHWAY	ko00520	1	253	0.5024	0.520669	BGIBMGA014116-TA|	http://www.genome.jp/kegg-bin/show_pathway?ko00520
Purine metabolism	KEGG PATHWAY	ko00230	1	357	0.6255	0.642405	BGIBMGA008269-TA|	http://www.genome.jp/kegg-bin/show_pathway?ko00230
Microbial metabolism in diverse environments	KEGG PATHWAY	ko01120	6	1917	0.6492	0.660793	BGIBMGA006419-TA|BGIBMGA007860-TA|BGIBMGA008269-TA|BGIBMGA008824-TA|BGIBMGA010402-TA|BGIBMGA010467-TA|	http://www.genome.jp/kegg-bin/show_pathway?ko01120
Biosynthesis of secondary metabolites	KEGG PATHWAY	ko01110	5	1974	0.9999	0.9999	BGIBMGA008269-TA|BGIBMGA009106-TA|BGIBMGA010402-TA|BGIBMGA011308-TA|BGIBMGA011601-TA|	http://www.genome.jp/kegg-bin/show_pathway?ko01110
Two-component system	KEGG PATHWAY	ko02020	1	485	0.9999	0.9999	BGIBMGA008824-TA|	http://www.genome.jp/kegg-bin/show_pathway?ko02020
